# Supplementary material for: Genome-wide analysis of the heat shock transcription factor family reveals saline-alkali stress responses in Xanthoceras sorbifolium
Source: PeerJ. 2023 Sep 22;11:e15929. doi: 10.7717/peerj.15929 (PMC10519200; doi:10.7717/peerj.15929)
Supplement: Supplemental Information 2 [file peerj-11-15929-s002.xls]

# Note from CJ:
# Singleton means that the gene is single-copy, which should not be the type of members of gene families.
# Dispersed means that the gene might arise from transposition, such as 'replicative transposition', 'non-replicative tranposition' or 'conservative tranpostion'
# Proximal means that the gene might arise from small-scale transposition or arise from tandem duplication and insertion of some other genes
# WGD or segmental means that the gene might arise from Whole Genome Duplication or Segmental Duplication.
# !Important Note Again: I do not guarantee the reliability of the explanation.
EVM0014126	Dispersed	#N/A
EVM0019556	Dispersed	#N/A
EVM0005617	Dispersed	#N/A
EVM0008259	Singleton	#N/A
EVM0010950	Dispersed	#N/A
EVM0016847	Dispersed	#N/A
EVM0017861	Singleton	#N/A
EVM0003873	Singleton	#N/A
EVM0000202	Dispersed	#N/A
EVM0005880	Dispersed	#N/A
EVM0016669	Singleton	#N/A
EVM0000875	Dispersed	#N/A
EVM0014332	Dispersed	#N/A
EVM0021845	Singleton	#N/A
EVM0004825	Singleton	#N/A
EVM0000973	Dispersed	#N/A
EVM0002697	Dispersed	#N/A
EVM0002446	Singleton	#N/A
EVM0003602	Dispersed	#N/A
EVM0009737	Dispersed	#N/A
EVM0016177	Singleton	#N/A
EVM0022404	Singleton	#N/A
EVM0012972	Dispersed	#N/A
EVM0011218	Singleton	#N/A
EVM0001548	Dispersed	#N/A
EVM0005470	Singleton	#N/A
EVM0015091	Singleton	#N/A
EVM0001438	Dispersed	#N/A
EVM0017073	Singleton	#N/A
EVM0012930	Dispersed	#N/A
EVM0007241	Dispersed	#N/A
EVM0005038	Dispersed	#N/A
EVM0004850	Dispersed	#N/A
EVM0015899	Dispersed	#N/A
EVM0023422	Singleton	#N/A
EVM0013626	Dispersed	#N/A
EVM0000631	Singleton	#N/A
EVM0003882	Dispersed	#N/A
EVM0006839	Dispersed	#N/A
EVM0020997	Dispersed	#N/A
EVM0006074	Dispersed	#N/A
EVM0007626	Singleton	#N/A
EVM0017183	Dispersed	#N/A
EVM0022548	Singleton	#N/A
EVM0006603	Dispersed	#N/A
EVM0010878	Dispersed	#N/A
EVM0011600	Dispersed	#N/A
EVM0017038	Singleton	#N/A
EVM0023312	Dispersed	#N/A
EVM0021946	Tandem	#N/A
EVM0013996	Tandem	#N/A
EVM0011722	Dispersed	#N/A
EVM0020665	Dispersed	#N/A
EVM0006174	Dispersed	#N/A
EVM0017217	Dispersed	#N/A
EVM0010749	Singleton	#N/A
EVM0018133	Dispersed	#N/A
EVM0001271	Singleton	#N/A
EVM0024654	Singleton	#N/A
EVM0022892	Dispersed	#N/A
EVM0023624	Dispersed	#N/A
EVM0020046	Dispersed	#N/A
EVM0011028	Dispersed	#N/A
EVM0015779	Dispersed	#N/A
EVM0004989	Tandem	#N/A
EVM0015272	Tandem	#N/A
EVM0014076	Tandem	#N/A
EVM0017734	Tandem	#N/A
EVM0010338	Tandem	#N/A
EVM0003707	Dispersed	#N/A
EVM0015431	Dispersed	#N/A
EVM0015986	Dispersed	#N/A
EVM0002115	Dispersed	#N/A
EVM0008315	Tandem	#N/A
EVM0013973	Tandem	#N/A
EVM0003526	Dispersed	#N/A
EVM0018983	Dispersed	#N/A
EVM0014047	Singleton	#N/A
EVM0016931	Dispersed	#N/A
EVM0007724	Singleton	#N/A
EVM0004863	WGD or Segmental	EVM0009606
EVM0017708	Dispersed	#N/A
EVM0006989	WGD or Segmental	EVM0013336
EVM0023190	Dispersed	#N/A
EVM0014897	Dispersed	#N/A
EVM0005497	Dispersed	#N/A
EVM0003408	WGD or Segmental	EVM0015780
EVM0007383	Tandem	#N/A
EVM0000215	Singleton	#N/A
EVM0020428	Singleton	#N/A
EVM0002436	Dispersed	#N/A
EVM0012080	Dispersed	#N/A
EVM0005630	WGD or Segmental	EVM0007009
EVM0019624	WGD or Segmental	EVM0021789
EVM0002922	Dispersed	#N/A
EVM0016376	Dispersed	#N/A
EVM0007854	Tandem	#N/A
EVM0008711	Tandem	#N/A
EVM0016484	WGD or Segmental	EVM0021548
EVM0019549	Dispersed	#N/A
EVM0019698	Singleton	#N/A
EVM0000134	WGD or Segmental	EVM0004822
EVM0018695	Dispersed	#N/A
EVM0021433	Tandem	#N/A
EVM0000080	Tandem	#N/A
EVM0022457	WGD or Segmental	EVM0011657
EVM0003605	WGD or Segmental	EVM0009316
EVM0018027	Dispersed	#N/A
EVM0011371	Dispersed	#N/A
EVM0017684	Dispersed	#N/A
EVM0019351	Tandem	#N/A
EVM0000334	Tandem	#N/A
EVM0014472	Singleton	#N/A
EVM0000079	WGD or Segmental	EVM0019713
EVM0001381	Dispersed	#N/A
EVM0024468	Dispersed	#N/A
EVM0004610	WGD or Segmental	EVM0004837
EVM0017929	Dispersed	#N/A
EVM0003192	WGD or Segmental	EVM0023153
EVM0021457	WGD or Segmental	EVM0014274
EVM0003763	Dispersed	#N/A
EVM0016066	Dispersed	#N/A
EVM0016030	WGD or Segmental	EVM0023136
EVM0002410	Singleton	#N/A
EVM0013953	WGD or Segmental	EVM0018400
EVM0008373	Tandem	#N/A
EVM0002814	Tandem	#N/A
EVM0007154	WGD or Segmental	EVM0013872
EVM0012615	Singleton	#N/A
EVM0000585	WGD or Segmental	EVM0015612
EVM0001085	Singleton	#N/A
EVM0024557	Dispersed	#N/A
EVM0014893	WGD or Segmental	EVM0009062
EVM0014557	Dispersed	#N/A
EVM0011659	Singleton	#N/A
EVM0001892	Dispersed	#N/A
EVM0008592	Singleton	#N/A
EVM0007904	WGD or Segmental	EVM0020436
EVM0007956	Dispersed	#N/A
EVM0023942	WGD or Segmental	EVM0010740
EVM0020199	Dispersed	#N/A
EVM0023104	WGD or Segmental	EVM0009785
EVM0008496	Dispersed	#N/A
EVM0017558	WGD or Segmental	EVM0017691
EVM0001106	WGD or Segmental	EVM0010044
EVM0010861	Dispersed	#N/A
EVM0009516	WGD or Segmental	EVM0001956
EVM0020016	WGD or Segmental	EVM0002087
EVM0005435	WGD or Segmental	EVM0005533
EVM0012833	Dispersed	#N/A
EVM0016097	WGD or Segmental	EVM0000231
EVM0012998	Singleton	#N/A
EVM0008660	WGD or Segmental	EVM0015684
EVM0000198	Singleton	#N/A
EVM0020625	WGD or Segmental	EVM0018467
EVM0017504	Singleton	#N/A
EVM0001452	WGD or Segmental	EVM0001924
EVM0007841	Singleton	#N/A
EVM0017061	Dispersed	#N/A
EVM0002503	WGD or Segmental	EVM0021741
EVM0019062	Singleton	#N/A
EVM0017786	WGD or Segmental	EVM0000363
EVM0005537	Singleton	#N/A
EVM0005446	Dispersed	#N/A
EVM0011159	Singleton	#N/A
EVM0000787	Dispersed	#N/A
EVM0016565	WGD or Segmental	EVM0008006
EVM0011829	WGD or Segmental	EVM0007274
EVM0007815	Dispersed	#N/A
EVM0016513	Singleton	#N/A
EVM0022338	WGD or Segmental	EVM0012820
EVM0006233	Dispersed	#N/A
EVM0001014	Singleton	#N/A
EVM0017491	WGD or Segmental	EVM0023002
EVM0006967	Dispersed	#N/A
EVM0011337	WGD or Segmental	EVM0014946
EVM0004184	Singleton	#N/A
EVM0007699	Dispersed	#N/A
EVM0018415	Singleton	#N/A
EVM0009900	Dispersed	#N/A
EVM0002473	Singleton	#N/A
EVM0004575	WGD or Segmental	EVM0010434
EVM0023948	Tandem	#N/A
EVM0011840	Tandem	#N/A
EVM0022232	Tandem	#N/A
EVM0014151	Tandem	#N/A
EVM0016191	Singleton	#N/A
EVM0017172	Dispersed	#N/A
EVM0017798	Dispersed	#N/A
EVM0003569	Dispersed	#N/A
EVM0021494	Dispersed	#N/A
EVM0012270	Dispersed	#N/A
EVM0004668	Dispersed	#N/A
EVM0009437	Dispersed	#N/A
EVM0021990	Dispersed	#N/A
EVM0000938	Dispersed	#N/A
EVM0002812	Tandem	#N/A
EVM0005383	Tandem	#N/A
EVM0016472	Dispersed	#N/A
EVM0018371	Dispersed	#N/A
EVM0007105	Dispersed	#N/A
EVM0019723	Dispersed	#N/A
EVM0009135	Dispersed	#N/A
EVM0005611	Dispersed	#N/A
EVM0021252	Tandem	#N/A
EVM0010849	Tandem	#N/A
EVM0014463	Singleton	#N/A
EVM0000649	Singleton	#N/A
EVM0002359	Dispersed	#N/A
EVM0001853	Dispersed	#N/A
EVM0004979	Dispersed	#N/A
EVM0021184	Dispersed	#N/A
EVM0018626	Singleton	#N/A
EVM0010778	Tandem	#N/A
EVM0017968	Tandem	#N/A
EVM0002165	Tandem	#N/A
EVM0012290	Dispersed	#N/A
EVM0016132	Singleton	#N/A
EVM0004248	Singleton	#N/A
EVM0013157	Dispersed	#N/A
EVM0008954	Singleton	#N/A
EVM0000541	Dispersed	#N/A
EVM0020726	Dispersed	#N/A
EVM0024622	Dispersed	#N/A
EVM0021583	Singleton	#N/A
EVM0015353	Dispersed	#N/A
EVM0013937	Dispersed	#N/A
EVM0023954	Dispersed	#N/A
EVM0016793	Dispersed	#N/A
EVM0009683	Dispersed	#N/A
EVM0005671	Singleton	#N/A
EVM0001934	Dispersed	#N/A
EVM0015335	Dispersed	#N/A
EVM0006489	Singleton	#N/A
EVM0012408	Singleton	#N/A
EVM0015909	Dispersed	#N/A
EVM0013410	Dispersed	#N/A
EVM0004521	Singleton	#N/A
EVM0012315	Dispersed	#N/A
EVM0011568	Dispersed	#N/A
EVM0004442	Dispersed	#N/A
EVM0017108	Dispersed	#N/A
EVM0000670	Singleton	#N/A
EVM0019644	WGD or Segmental	EVM0019535
EVM0022798	Dispersed	#N/A
EVM0011160	Tandem	#N/A
EVM0000343	Tandem	#N/A
EVM0017421	Singleton	#N/A
EVM0020397	Proximal	#N/A
EVM0011591	WGD or Segmental	EVM0013995
EVM0022621	Proximal	#N/A
EVM0016540	WGD or Segmental	EVM0003118
EVM0020069	Dispersed	#N/A
EVM0018520	Singleton	#N/A
EVM0017589	WGD or Segmental	EVM0009299
EVM0009371	Dispersed	#N/A
EVM0005353	WGD or Segmental	EVM0005716
EVM0019705	Singleton	#N/A
EVM0014949	WGD or Segmental	EVM0007017
EVM0013571	WGD or Segmental	EVM0017694
EVM0023777	WGD or Segmental	EVM0022050
EVM0009543	Dispersed	#N/A
EVM0010297	Dispersed	#N/A
EVM0008652	WGD or Segmental	EVM0022212
EVM0007929	Dispersed	#N/A
EVM0013092	Dispersed	#N/A
EVM0008163	Dispersed	#N/A
EVM0019341	Singleton	#N/A
EVM0017180	Dispersed	#N/A
EVM0013228	WGD or Segmental	EVM0000665
EVM0007387	WGD or Segmental	EVM0020959
EVM0012300	Singleton	#N/A
EVM0005941	Dispersed	#N/A
EVM0022449	Singleton	#N/A
EVM0006996	Dispersed	#N/A
EVM0014071	WGD or Segmental	EVM0021017
EVM0008418	Dispersed	#N/A
EVM0018102	WGD or Segmental	EVM0012133
EVM0015554	Dispersed	#N/A
EVM0009835	Tandem	#N/A
EVM0013950	Tandem	#N/A
EVM0007810	Dispersed	#N/A
EVM0009665	Tandem	#N/A
EVM0001902	Tandem	#N/A
EVM0019239	Dispersed	#N/A
EVM0012069	Dispersed	#N/A
EVM0006563	Singleton	#N/A
EVM0009697	Dispersed	#N/A
EVM0002568	Singleton	#N/A
EVM0009561	WGD or Segmental	EVM0017384
EVM0006139	Dispersed	#N/A
EVM0011646	Dispersed	#N/A
EVM0013283	Dispersed	#N/A
EVM0021656	Dispersed	#N/A
EVM0009395	Dispersed	#N/A
EVM0014210	Dispersed	#N/A
EVM0003356	Dispersed	#N/A
EVM0018534	Dispersed	#N/A
EVM0013361	Dispersed	#N/A
EVM0013087	Proximal	#N/A
EVM0017295	Proximal	#N/A
EVM0007752	Dispersed	#N/A
EVM0011809	Proximal	#N/A
EVM0000876	Dispersed	#N/A
EVM0023061	Proximal	#N/A
EVM0020118	Dispersed	#N/A
EVM0018162	WGD or Segmental	EVM0017432
EVM0011796	WGD or Segmental	EVM0017302
EVM0012869	WGD or Segmental	EVM0009997
EVM0018132	Proximal	#N/A
EVM0018344	Dispersed	#N/A
EVM0013572	Proximal	#N/A
EVM0009520	Singleton	#N/A
EVM0000859	WGD or Segmental	EVM0005130
EVM0022094	Singleton	#N/A
EVM0022835	Dispersed	#N/A
EVM0012274	Dispersed	#N/A
EVM0020687	Dispersed	#N/A
EVM0016861	Dispersed	#N/A
EVM0007688	Dispersed	#N/A
EVM0010257	WGD or Segmental	EVM0002997
EVM0012876	Singleton	#N/A
EVM0023416	Singleton	#N/A
EVM0004688	WGD or Segmental	EVM0017358
EVM0018581	Dispersed	#N/A
EVM0023176	WGD or Segmental	EVM0007540
EVM0006197	Dispersed	#N/A
EVM0003245	Dispersed	#N/A
EVM0013799	Singleton	#N/A
EVM0000899	WGD or Segmental	EVM0000395
EVM0020890	WGD or Segmental	EVM0018186
EVM0016451	WGD or Segmental	EVM0013720
EVM0018041	WGD or Segmental	EVM0010631
EVM0006272	WGD or Segmental	EVM0013925
EVM0015409	Tandem	#N/A
EVM0002424	WGD or Segmental	EVM0013020
EVM0007228	WGD or Segmental	EVM0003790
EVM0012386	WGD or Segmental	EVM0015283
EVM0019682	Tandem	#N/A
EVM0013168	WGD or Segmental	EVM0004637
EVM0002995	Dispersed	#N/A
EVM0016420	WGD or Segmental	EVM0013354
EVM0000977	Singleton	#N/A
EVM0021203	Dispersed	#N/A
EVM0018946	Singleton	#N/A
EVM0018034	Singleton	#N/A
EVM0010845	Dispersed	#N/A
EVM0012776	Dispersed	#N/A
EVM0011398	WGD or Segmental	EVM0016155
EVM0000413	Dispersed	#N/A
EVM0019651	Dispersed	#N/A
EVM0005404	Singleton	#N/A
EVM0000143	WGD or Segmental	EVM0010100
EVM0010323	Singleton	#N/A
EVM0019409	Dispersed	#N/A
EVM0019336	Dispersed	#N/A
EVM0008441	Dispersed	#N/A
EVM0021566	Tandem	#N/A
EVM0023100	Tandem	#N/A
EVM0010633	Dispersed	#N/A
EVM0002390	Dispersed	#N/A
EVM0005015	WGD or Segmental	EVM0009269
EVM0010301	WGD or Segmental	EVM0003531
EVM0000720	Tandem	#N/A
EVM0020477	Tandem	#N/A
EVM0013753	Dispersed	#N/A
EVM0020364	WGD or Segmental	EVM0019433
EVM0001794	WGD or Segmental	EVM0022245
EVM0014548	Tandem	#N/A
EVM0008061	Tandem	#N/A
EVM0021597	WGD or Segmental	EVM0015616
EVM0010359	Dispersed	#N/A
EVM0007077	WGD or Segmental	EVM0003393
EVM0011182	Dispersed	#N/A
EVM0014987	Proximal	#N/A
EVM0002992	Dispersed	#N/A
EVM0006149	Dispersed	#N/A
EVM0016858	WGD or Segmental	EVM0011406
EVM0001022	WGD or Segmental	EVM0024050
EVM0002660	Dispersed	#N/A
EVM0012735	Singleton	#N/A
EVM0015895	Tandem	#N/A
EVM0002261	Tandem	#N/A
EVM0005440	WGD or Segmental	EVM0012792
EVM0001870	WGD or Segmental	EVM0015214
EVM0018513	Dispersed	#N/A
EVM0000959	Dispersed	#N/A
EVM0008428	Singleton	#N/A
EVM0023608	Dispersed	#N/A
EVM0008226	WGD or Segmental	EVM0022151
EVM0004672	Singleton	#N/A
EVM0008290	Dispersed	#N/A
EVM0004391	WGD or Segmental	EVM0005451
EVM0008788	Dispersed	#N/A
EVM0020697	WGD or Segmental	EVM0007363
EVM0023202	Dispersed	#N/A
EVM0005486	WGD or Segmental	EVM0008165
EVM0002577	WGD or Segmental	EVM0017631
EVM0012600	Dispersed	#N/A
EVM0011617	WGD or Segmental	EVM0023965
EVM0000742	Dispersed	#N/A
EVM0013135	Dispersed	#N/A
EVM0015058	Singleton	#N/A
EVM0002698	Singleton	#N/A
EVM0023681	Singleton	#N/A
EVM0020889	WGD or Segmental	EVM0008784
EVM0024001	Singleton	#N/A
EVM0011581	WGD or Segmental	EVM0017466
EVM0022125	Dispersed	#N/A
EVM0015932	Dispersed	#N/A
EVM0004808	Dispersed	#N/A
EVM0000851	Dispersed	#N/A
EVM0002893	WGD or Segmental	EVM0022956
EVM0012640	Singleton	#N/A
EVM0008324	Singleton	#N/A
EVM0006414	Dispersed	#N/A
EVM0000197	Singleton	#N/A
EVM0010486	WGD or Segmental	EVM0023761
EVM0018170	Singleton	#N/A
EVM0002012	Dispersed	#N/A
EVM0005064	WGD or Segmental	EVM0015447
EVM0000322	Dispersed	#N/A
EVM0007916	Dispersed	#N/A
EVM0012778	Singleton	#N/A
EVM0021136	Dispersed	#N/A
EVM0009689	Dispersed	#N/A
EVM0024121	Dispersed	#N/A
EVM0022813	Dispersed	#N/A
EVM0020028	WGD or Segmental	EVM0009081
EVM0023940	Dispersed	#N/A
EVM0022102	Dispersed	#N/A
EVM0006286	WGD or Segmental	EVM0015617
EVM0023952	WGD or Segmental	EVM0021388
EVM0001977	WGD or Segmental	EVM0021200
EVM0002940	Dispersed	#N/A
EVM0008299	Dispersed	#N/A
EVM0005249	Dispersed	#N/A
EVM0018893	Dispersed	#N/A
EVM0009499	Singleton	#N/A
EVM0012402	Dispersed	#N/A
EVM0002069	WGD or Segmental	EVM0008858
EVM0023147	Dispersed	#N/A
EVM0018649	Singleton	#N/A
EVM0014413	WGD or Segmental	EVM0009105
EVM0014431	Dispersed	#N/A
EVM0002202	WGD or Segmental	EVM0010204
EVM0008342	Dispersed	#N/A
EVM0010944	Dispersed	#N/A
EVM0006376	Proximal	#N/A
EVM0011309	Proximal	#N/A
EVM0001860	Dispersed	#N/A
EVM0010720	Proximal	#N/A
EVM0001396	Proximal	#N/A
EVM0018423	WGD or Segmental	EVM0007394
EVM0010157	Tandem	#N/A
EVM0020856	Singleton	#N/A
EVM0001821	Dispersed	#N/A
EVM0011701	WGD or Segmental	EVM0008425
EVM0016196	WGD or Segmental	EVM0014429
EVM0011139	Dispersed	#N/A
EVM0003274	Dispersed	#N/A
EVM0023279	Dispersed	#N/A
EVM0000023	Proximal	#N/A
EVM0013914	WGD or Segmental	EVM0014967
EVM0009149	Proximal	#N/A
EVM0020657	Proximal	#N/A
EVM0010261	Proximal	#N/A
EVM0015462	Proximal	#N/A
EVM0000998	Proximal	#N/A
EVM0009888	Proximal	#N/A
EVM0009057	Proximal	#N/A
EVM0006787	Dispersed	#N/A
EVM0010569	Singleton	#N/A
EVM0021673	Tandem	#N/A
EVM0012040	Tandem	#N/A
EVM0009967	Dispersed	#N/A
EVM0023413	WGD or Segmental	EVM0007561
EVM0000335	Singleton	#N/A
EVM0020675	WGD or Segmental	EVM0015392
EVM0023956	WGD or Segmental	EVM0004372
EVM0022499	Singleton	#N/A
EVM0013169	Dispersed	#N/A
EVM0017757	WGD or Segmental	EVM0014645
EVM0021636	Dispersed	#N/A
EVM0007158	Dispersed	#N/A
EVM0003710	Dispersed	#N/A
EVM0017883	Dispersed	#N/A
EVM0003325	Dispersed	#N/A
EVM0012911	Singleton	#N/A
EVM0007345	Tandem	#N/A
EVM0008977	Tandem	#N/A
EVM0024478	Tandem	#N/A
EVM0023781	Proximal	#N/A
EVM0020078	Dispersed	#N/A
EVM0006545	Dispersed	#N/A
EVM0016284	Singleton	#N/A
EVM0009540	Dispersed	#N/A
EVM0020172	Dispersed	#N/A
EVM0014075	Dispersed	#N/A
EVM0019730	Singleton	#N/A
EVM0023473	Dispersed	#N/A
EVM0022857	Dispersed	#N/A
EVM0011706	Singleton	#N/A
EVM0006960	Singleton	#N/A
EVM0011368	Dispersed	#N/A
EVM0005750	Dispersed	#N/A
EVM0002420	Singleton	#N/A
EVM0008681	Singleton	#N/A
EVM0019630	WGD or Segmental	EVM0009962
EVM0008350	Dispersed	#N/A
EVM0021178	Dispersed	#N/A
EVM0000826	WGD or Segmental	EVM0009723
EVM0007919	Singleton	#N/A
EVM0021624	Tandem	#N/A
EVM0008076	Tandem	#N/A
EVM0001606	Tandem	#N/A
EVM0012232	Singleton	#N/A
EVM0018928	Tandem	#N/A
EVM0008355	Tandem	#N/A
EVM0023278	Dispersed	#N/A
EVM0003216	Dispersed	#N/A
EVM0011285	Dispersed	#N/A
EVM0009954	Dispersed	#N/A
EVM0008099	Singleton	#N/A
EVM0024464	Dispersed	#N/A
EVM0000540	Singleton	#N/A
EVM0015297	Dispersed	#N/A
EVM0021326	WGD or Segmental	EVM0015083
EVM0005172	WGD or Segmental	EVM0003319
EVM0007149	WGD or Segmental	EVM0005589
EVM0011417	Dispersed	#N/A
EVM0014528	Dispersed	#N/A
EVM0008160	WGD or Segmental	EVM0019025
EVM0012727	Singleton	#N/A
EVM0010762	WGD or Segmental	EVM0003495
EVM0021991	Dispersed	#N/A
EVM0010574	Dispersed	#N/A
EVM0000757	WGD or Segmental	EVM0022873
EVM0007821	Dispersed	#N/A
EVM0020896	Dispersed	#N/A
EVM0011745	Dispersed	#N/A
EVM0004761	WGD or Segmental	EVM0022726
EVM0010930	Tandem	#N/A
EVM0006709	Tandem	#N/A
EVM0013195	Singleton	#N/A
EVM0003862	Dispersed	#N/A
EVM0005797	WGD or Segmental	EVM0005273
EVM0008850	Dispersed	#N/A
EVM0001208	Dispersed	#N/A
EVM0020626	Singleton	#N/A
EVM0005151	Dispersed	#N/A
EVM0009475	Dispersed	#N/A
EVM0007069	Dispersed	#N/A
EVM0019387	Dispersed	#N/A
EVM0012532	Dispersed	#N/A
EVM0018126	WGD or Segmental	EVM0010351
EVM0004301	Dispersed	#N/A
EVM0013059	Singleton	#N/A
EVM0000626	WGD or Segmental	EVM0018439
EVM0021523	Dispersed	#N/A
EVM0010992	Singleton	#N/A
EVM0018001	Proximal	#N/A
EVM0022780	Tandem	#N/A
EVM0014562	Tandem	#N/A
EVM0023482	Tandem	#N/A
EVM0015326	Tandem	#N/A
EVM0018933	WGD or Segmental	EVM0024336
EVM0017101	Dispersed	#N/A
EVM0003706	WGD or Segmental	EVM0016498
EVM0014822	Dispersed	#N/A
EVM0000499	Dispersed	#N/A
EVM0001265	Dispersed	#N/A
EVM0002783	Tandem	#N/A
EVM0016336	Tandem	#N/A
EVM0004768	Dispersed	#N/A
EVM0019283	WGD or Segmental	EVM0018902
EVM0009817	Singleton	#N/A
EVM0022693	Dispersed	#N/A
EVM0023443	Singleton	#N/A
EVM0007524	Tandem	#N/A
EVM0019666	Tandem	#N/A
EVM0016686	Dispersed	#N/A
EVM0022054	Dispersed	#N/A
EVM0004400	Dispersed	#N/A
EVM0009902	Singleton	#N/A
EVM0014384	Dispersed	#N/A
EVM0008753	Dispersed	#N/A
EVM0020155	Dispersed	#N/A
EVM0001268	Dispersed	#N/A
EVM0000242	Singleton	#N/A
EVM0012054	Dispersed	#N/A
EVM0010784	Singleton	#N/A
EVM0008311	Dispersed	#N/A
EVM0024665	Dispersed	#N/A
EVM0021930	Proximal	#N/A
EVM0008171	WGD or Segmental	EVM0004023
EVM0017334	Dispersed	#N/A
EVM0015138	WGD or Segmental	EVM0001018
EVM0023652	Dispersed	#N/A
EVM0005954	Singleton	#N/A
EVM0001561	WGD or Segmental	EVM0001751
EVM0013662	WGD or Segmental	EVM0021639
EVM0009664	Tandem	#N/A
EVM0002929	Singleton	#N/A
EVM0005749	WGD or Segmental	EVM0015119
EVM0023138	Dispersed	#N/A
EVM0007099	Tandem	#N/A
EVM0022340	Tandem	#N/A
EVM0012700	Dispersed	#N/A
EVM0012089	Dispersed	#N/A
EVM0022346	Singleton	#N/A
EVM0021004	WGD or Segmental	EVM0014087
EVM0011039	WGD or Segmental	EVM0011394
EVM0015974	Tandem	#N/A
EVM0021118	Tandem	#N/A
EVM0016505	Tandem	#N/A
EVM0023219	Dispersed	#N/A
EVM0000630	Dispersed	#N/A
EVM0015677	WGD or Segmental	EVM0008748
EVM0020753	WGD or Segmental	EVM0020231
EVM0015535	WGD or Segmental	EVM0008145
EVM0000229	Dispersed	#N/A
EVM0006727	Dispersed	#N/A
EVM0019541	WGD or Segmental	EVM0011836
EVM0016295	Singleton	#N/A
EVM0010324	WGD or Segmental	EVM0001154
EVM0013025	WGD or Segmental	EVM0013464
EVM0020251	Dispersed	#N/A
EVM0013021	WGD or Segmental	EVM0021977
EVM0017215	Singleton	#N/A
EVM0005798	WGD or Segmental	EVM0005001
EVM0015359	WGD or Segmental	EVM0011387
EVM0015656	WGD or Segmental	EVM0021139
EVM0022014	Dispersed	#N/A
EVM0002507	Singleton	#N/A
EVM0020884	Dispersed	#N/A
EVM0021958	Singleton	#N/A
EVM0006364	Dispersed	#N/A
EVM0003240	Dispersed	#N/A
EVM0021559	Singleton	#N/A
EVM0007288	Dispersed	#N/A
EVM0022190	WGD or Segmental	EVM0017273
EVM0012279	Singleton	#N/A
EVM0010263	WGD or Segmental	EVM0018742
EVM0021614	Dispersed	#N/A
EVM0006926	WGD or Segmental	EVM0014803
EVM0000208	Dispersed	#N/A
EVM0012387	WGD or Segmental	EVM0018314
EVM0015957	Dispersed	#N/A
EVM0004997	WGD or Segmental	EVM0011479
EVM0001864	Dispersed	#N/A
EVM0014338	WGD or Segmental	EVM0024544
EVM0023316	Tandem	#N/A
EVM0000590	Singleton	#N/A
EVM0021803	Singleton	#N/A
EVM0019412	Singleton	#N/A
EVM0020637	WGD or Segmental	EVM0012617
EVM0013046	Dispersed	#N/A
EVM0006577	Singleton	#N/A
EVM0012992	Dispersed	#N/A
EVM0011926	Dispersed	#N/A
EVM0000668	WGD or Segmental	EVM0005146
EVM0010449	Dispersed	#N/A
EVM0017626	Dispersed	#N/A
EVM0018966	Dispersed	#N/A
EVM0005995	Dispersed	#N/A
EVM0017370	WGD or Segmental	EVM0023798
EVM0004783	Dispersed	#N/A
EVM0008212	WGD or Segmental	EVM0001678
EVM0022950	Singleton	#N/A
EVM0022308	Dispersed	#N/A
EVM0023662	WGD or Segmental	EVM0005159
EVM0009375	WGD or Segmental	EVM0012969
EVM0000712	WGD or Segmental	EVM0017975
EVM0015837	WGD or Segmental	EVM0016566
EVM0001724	WGD or Segmental	EVM0019111
EVM0022462	Singleton	#N/A
EVM0023994	Dispersed	#N/A
EVM0020848	Dispersed	#N/A
EVM0023240	Dispersed	#N/A
EVM0005700	WGD or Segmental	EVM0001806
EVM0008112	WGD or Segmental	EVM0009011
EVM0017855	Singleton	#N/A
EVM0023301	Singleton	#N/A
EVM0001441	Singleton	#N/A
EVM0004894	WGD or Segmental	EVM0002908
EVM0010891	Dispersed	#N/A
EVM0000946	Dispersed	#N/A
EVM0006812	Dispersed	#N/A
EVM0021277	Dispersed	#N/A
EVM0008493	Dispersed	#N/A
EVM0006672	Dispersed	#N/A
EVM0001081	Dispersed	#N/A
EVM0013285	Singleton	#N/A
EVM0022224	Dispersed	#N/A
EVM0009807	Dispersed	#N/A
EVM0010489	Dispersed	#N/A
EVM0021952	WGD or Segmental	EVM0008752
EVM0006986	Dispersed	#N/A
EVM0006023	Dispersed	#N/A
EVM0024446	Dispersed	#N/A
EVM0021602	Singleton	#N/A
EVM0013084	WGD or Segmental	EVM0015264
EVM0024435	Singleton	#N/A
EVM0012048	Singleton	#N/A
EVM0023643	WGD or Segmental	EVM0005858
EVM0019383	Dispersed	#N/A
EVM0007935	Dispersed	#N/A
EVM0004964	Dispersed	#N/A
EVM0010311	WGD or Segmental	EVM0000069
EVM0012862	Dispersed	#N/A
EVM0005793	Dispersed	#N/A
EVM0009160	WGD or Segmental	EVM0023363
EVM0022789	Dispersed	#N/A
EVM0005868	Dispersed	#N/A
EVM0008942	Dispersed	#N/A
EVM0022202	Dispersed	#N/A
EVM0020805	WGD or Segmental	EVM0013717
EVM0003466	WGD or Segmental	EVM0002462
EVM0023396	Tandem	#N/A
EVM0023974	Tandem	#N/A
EVM0010421	WGD or Segmental	EVM0022206
EVM0003727	Tandem	#N/A
EVM0023907	Tandem	#N/A
EVM0004416	WGD or Segmental	EVM0023223
EVM0021082	WGD or Segmental	EVM0012985
EVM0020560	WGD or Segmental	EVM0002500
EVM0008864	Dispersed	#N/A
EVM0003770	WGD or Segmental	EVM0007307
EVM0012791	WGD or Segmental	EVM0012708
EVM0007312	WGD or Segmental	EVM0004312
EVM0010768	WGD or Segmental	EVM0012830
EVM0023978	Dispersed	#N/A
EVM0019620	WGD or Segmental	EVM0020135
EVM0022568	WGD or Segmental	EVM0018702
EVM0008818	Singleton	#N/A
EVM0020368	WGD or Segmental	EVM0008896
EVM0007324	WGD or Segmental	EVM0021572
EVM0016039	Singleton	#N/A
EVM0007766	Dispersed	#N/A
EVM0014452	WGD or Segmental	EVM0003635
EVM0023879	Dispersed	#N/A
EVM0011002	Dispersed	#N/A
EVM0011652	WGD or Segmental	EVM0017845
EVM0022643	Dispersed	#N/A
EVM0020258	Dispersed	#N/A
EVM0020693	Dispersed	#N/A
EVM0007313	Singleton	#N/A
EVM0006136	WGD or Segmental	EVM0020963
EVM0015390	Dispersed	#N/A
EVM0013244	Dispersed	#N/A
EVM0021894	Dispersed	#N/A
EVM0023603	WGD or Segmental	EVM0016345
EVM0003249	Tandem	#N/A
EVM0014838	Dispersed	#N/A
EVM0020383	Dispersed	#N/A
EVM0019534	Singleton	#N/A
EVM0023461	Dispersed	#N/A
EVM0020909	Dispersed	#N/A
EVM0000417	Dispersed	#N/A
EVM0013483	Proximal	#N/A
EVM0001079	WGD or Segmental	EVM0010485
EVM0012157	Dispersed	#N/A
EVM0007947	Singleton	#N/A
EVM0021581	WGD or Segmental	EVM0016386
EVM0019667	Dispersed	#N/A
EVM0011432	Dispersed	#N/A
EVM0002556	Dispersed	#N/A
EVM0015773	Dispersed	#N/A
EVM0022523	Dispersed	#N/A
EVM0012483	Dispersed	#N/A
EVM0006845	Singleton	#N/A
EVM0014044	Dispersed	#N/A
EVM0013898	WGD or Segmental	EVM0000723
EVM0006166	Singleton	#N/A
EVM0004969	Singleton	#N/A
EVM0007546	WGD or Segmental	EVM0016614
EVM0003933	WGD or Segmental	EVM0017727
EVM0013913	Dispersed	#N/A
EVM0021081	Dispersed	#N/A
EVM0019686	Singleton	#N/A
EVM0010322	Singleton	#N/A
EVM0006072	Singleton	#N/A
EVM0005031	Singleton	#N/A
EVM0018724	Dispersed	#N/A
EVM0015560	Singleton	#N/A
EVM0003981	Dispersed	#N/A
EVM0007040	Dispersed	#N/A
EVM0015470	WGD or Segmental	EVM0004141
EVM0004028	WGD or Segmental	EVM0011198
EVM0009396	Dispersed	#N/A
EVM0012116	Singleton	#N/A
EVM0021809	Singleton	#N/A
EVM0003316	WGD or Segmental	EVM0001793
EVM0003600	WGD or Segmental	EVM0018130
EVM0023224	Singleton	#N/A
EVM0010723	WGD or Segmental	EVM0002320
EVM0001959	Singleton	#N/A
EVM0020289	Dispersed	#N/A
EVM0008866	Singleton	#N/A
EVM0015476	Dispersed	#N/A
EVM0020176	WGD or Segmental	EVM0022443
EVM0000059	WGD or Segmental	EVM0016438
EVM0021132	WGD or Segmental	EVM0011067
EVM0021854	WGD or Segmental	EVM0006384
EVM0014351	Dispersed	#N/A
EVM0010542	Dispersed	#N/A
EVM0013873	Dispersed	#N/A
EVM0016144	Singleton	#N/A
EVM0009408	Singleton	#N/A
EVM0007920	Singleton	#N/A
EVM0005317	Dispersed	#N/A
EVM0016259	WGD or Segmental	EVM0000498
EVM0023051	Dispersed	#N/A
EVM0002765	Dispersed	#N/A
EVM0013653	WGD or Segmental	EVM0007188
EVM0000990	Dispersed	#N/A
EVM0008639	WGD or Segmental	EVM0020002
EVM0010873	Tandem	#N/A
EVM0016351	Tandem	#N/A
EVM0015708	Tandem	#N/A
EVM0002753	Dispersed	#N/A
EVM0009685	WGD or Segmental	EVM0019006
EVM0003351	Singleton	#N/A
EVM0012392	Dispersed	#N/A
EVM0002160	Dispersed	#N/A
EVM0005256	Dispersed	#N/A
EVM0004064	Dispersed	#N/A
EVM0017743	WGD or Segmental	EVM0000679
EVM0023079	WGD or Segmental	EVM0018646
EVM0002201	Dispersed	#N/A
EVM0002630	Proximal	#N/A
EVM0017615	Dispersed	#N/A
EVM0012427	Tandem	#N/A
EVM0019424	Tandem	#N/A
EVM0002914	Dispersed	#N/A
EVM0001029	Tandem	#N/A
EVM0020696	Tandem	#N/A
EVM0010270	Dispersed	#N/A
EVM0021301	Dispersed	#N/A
EVM0002306	Dispersed	#N/A
EVM0010219	Dispersed	#N/A
EVM0004026	Dispersed	#N/A
EVM0015631	WGD or Segmental	EVM0018203
EVM0007534	WGD or Segmental	EVM0004934
EVM0021640	Singleton	#N/A
EVM0001693	WGD or Segmental	EVM0019244
EVM0006356	Tandem	#N/A
EVM0021333	WGD or Segmental	EVM0004586
EVM0020936	Dispersed	#N/A
EVM0009060	Tandem	#N/A
EVM0004585	Tandem	#N/A
EVM0016966	Dispersed	#N/A
EVM0021165	Tandem	#N/A
EVM0007489	Tandem	#N/A
EVM0010079	Tandem	#N/A
EVM0021537	Tandem	#N/A
EVM0024401	WGD or Segmental	EVM0010742
EVM0007520	Singleton	#N/A
EVM0020277	WGD or Segmental	EVM0013523
EVM0015432	WGD or Segmental	EVM0000690
EVM0014340	Singleton	#N/A
EVM0007765	Singleton	#N/A
EVM0003410	Dispersed	#N/A
EVM0020658	Dispersed	#N/A
EVM0021932	Singleton	#N/A
EVM0022043	Dispersed	#N/A
EVM0004253	Singleton	#N/A
EVM0008656	WGD or Segmental	EVM0009707
EVM0010013	WGD or Segmental	EVM0004127
EVM0005326	Tandem	#N/A
EVM0018502	Tandem	#N/A
EVM0021397	Singleton	#N/A
EVM0013364	Dispersed	#N/A
EVM0011299	Dispersed	#N/A
EVM0018637	Proximal	#N/A
EVM0020588	Singleton	#N/A
EVM0015305	Singleton	#N/A
EVM0003329	Tandem	#N/A
EVM0014721	Tandem	#N/A
EVM0011959	Tandem	#N/A
EVM0005816	Dispersed	#N/A
EVM0020238	Singleton	#N/A
EVM0019216	Singleton	#N/A
EVM0014072	Dispersed	#N/A
EVM0011204	Dispersed	#N/A
EVM0015377	Dispersed	#N/A
EVM0021458	Tandem	#N/A
EVM0021997	Tandem	#N/A
EVM0013237	Dispersed	#N/A
EVM0005287	Singleton	#N/A
EVM0013398	WGD or Segmental	EVM0013030
EVM0000251	Dispersed	#N/A
EVM0016712	Dispersed	#N/A
EVM0023247	WGD or Segmental	EVM0018746
EVM0002293	Proximal	#N/A
EVM0002182	Dispersed	#N/A
EVM0017586	Tandem	#N/A
EVM0005257	Tandem	#N/A
EVM0009824	Tandem	#N/A
EVM0022113	Tandem	#N/A
EVM0009529	Tandem	#N/A
EVM0013792	Tandem	#N/A
EVM0006229	WGD or Segmental	EVM0010294
EVM0004356	WGD or Segmental	EVM0004615
EVM0016807	WGD or Segmental	EVM0013113
EVM0013991	Dispersed	#N/A
EVM0011168	WGD or Segmental	EVM0003568
EVM0020690	WGD or Segmental	EVM0018636
EVM0018991	WGD or Segmental	EVM0010067
EVM0007580	WGD or Segmental	EVM0013232
EVM0000451	WGD or Segmental	EVM0007552
EVM0005437	Dispersed	#N/A
EVM0007588	Dispersed	#N/A
EVM0002808	WGD or Segmental	EVM0002398
EVM0018586	Dispersed	#N/A
EVM0001687	Dispersed	#N/A
EVM0021255	Dispersed	#N/A
EVM0013974	Dispersed	#N/A
EVM0001221	Dispersed	#N/A
EVM0023598	Dispersed	#N/A
EVM0019268	Dispersed	#N/A
EVM0010594	WGD or Segmental	EVM0003568
EVM0022551	WGD or Segmental	EVM0018636
EVM0020644	WGD or Segmental	EVM0010067
EVM0008272	WGD or Segmental	EVM0013232
EVM0024403	WGD or Segmental	EVM0007552
EVM0012480	Dispersed	#N/A
EVM0018889	Dispersed	#N/A
EVM0019632	Dispersed	#N/A
EVM0018191	Dispersed	#N/A
EVM0022745	WGD or Segmental	EVM0016507
EVM0009267	WGD or Segmental	EVM0018394
EVM0021937	Dispersed	#N/A
EVM0024414	Dispersed	#N/A
EVM0024598	Dispersed	#N/A
EVM0009569	Dispersed	#N/A
EVM0013515	WGD or Segmental	EVM0006462
EVM0007491	WGD or Segmental	EVM0013668
EVM0003876	WGD or Segmental	EVM0005047
EVM0023606	Dispersed	#N/A
EVM0019893	Dispersed	#N/A
EVM0005627	Dispersed	#N/A
EVM0021175	WGD or Segmental	EVM0008200
EVM0007064	Dispersed	#N/A
EVM0016924	Dispersed	#N/A
EVM0009844	WGD or Segmental	EVM0013952
EVM0011560	Dispersed	#N/A
EVM0006081	Dispersed	#N/A
EVM0024586	Dispersed	#N/A
EVM0022213	Dispersed	#N/A
EVM0006980	WGD or Segmental	EVM0000111
EVM0000915	WGD or Segmental	EVM0007472
EVM0011189	WGD or Segmental	EVM0003228
EVM0017318	WGD or Segmental	EVM0003056
EVM0014827	Dispersed	#N/A
EVM0005170	WGD or Segmental	EVM0014147
EVM0010326	WGD or Segmental	EVM0023421
EVM0009142	Tandem	#N/A
EVM0014751	Dispersed	#N/A
EVM0019898	Dispersed	#N/A
EVM0009700	WGD or Segmental	EVM0012772
EVM0020358	Tandem	#N/A
EVM0019536	WGD or Segmental	EVM0004263
EVM0021660	Dispersed	#N/A
EVM0011807	Dispersed	#N/A
EVM0016551	Dispersed	#N/A
EVM0021763	Singleton	#N/A
EVM0000764	WGD or Segmental	EVM0023383
EVM0005877	Tandem	#N/A
EVM0023371	Tandem	#N/A
EVM0007118	Dispersed	#N/A
EVM0022342	WGD or Segmental	EVM0004283
EVM0012919	Dispersed	#N/A
EVM0015120	Dispersed	#N/A
EVM0017360	WGD or Segmental	EVM0003387
EVM0007220	Dispersed	#N/A
EVM0005864	Singleton	#N/A
EVM0006721	WGD or Segmental	EVM0012936
EVM0009726	WGD or Segmental	EVM0020429
EVM0022959	WGD or Segmental	EVM0022543
EVM0015561	Dispersed	#N/A
EVM0001048	Dispersed	#N/A
EVM0012893	Dispersed	#N/A
EVM0018198	Tandem	#N/A
EVM0005524	Tandem	#N/A
EVM0009993	Singleton	#N/A
EVM0001367	WGD or Segmental	EVM0002402
EVM0018687	WGD or Segmental	EVM0011794
EVM0023342	WGD or Segmental	EVM0005785
EVM0024381	Singleton	#N/A
EVM0007758	Dispersed	#N/A
EVM0013495	Dispersed	#N/A
EVM0013631	WGD or Segmental	EVM0020833
EVM0021167	Dispersed	#N/A
EVM0000947	WGD or Segmental	EVM0020701
EVM0018526	WGD or Segmental	EVM0011599
EVM0019073	WGD or Segmental	EVM0009001
EVM0012465	Dispersed	#N/A
EVM0002670	WGD or Segmental	EVM0022411
EVM0010198	WGD or Segmental	EVM0002795
EVM0011256	Dispersed	#N/A
EVM0010951	WGD or Segmental	EVM0004504
EVM0012665	WGD or Segmental	EVM0022268
EVM0011452	Dispersed	#N/A
EVM0000884	Dispersed	#N/A
EVM0017848	WGD or Segmental	EVM0023234
EVM0012163	Dispersed	#N/A
EVM0005568	Dispersed	#N/A
EVM0022930	Dispersed	#N/A
EVM0024513	Dispersed	#N/A
EVM0014239	Dispersed	#N/A
EVM0016522	Dispersed	#N/A
EVM0017135	Dispersed	#N/A
EVM0024615	Dispersed	#N/A
EVM0015287	Proximal	#N/A
EVM0003842	Tandem	#N/A
EVM0019670	Tandem	#N/A
EVM0012986	Dispersed	#N/A
EVM0003485	Dispersed	#N/A
EVM0020962	Dispersed	#N/A
EVM0013932	Dispersed	#N/A
EVM0015699	Dispersed	#N/A
EVM0014931	Dispersed	#N/A
EVM0021027	Dispersed	#N/A
EVM0000029	Dispersed	#N/A
EVM0002680	Dispersed	#N/A
EVM0022557	Dispersed	#N/A
EVM0016666	Dispersed	#N/A
EVM0002676	Dispersed	#N/A
EVM0019450	Dispersed	#N/A
EVM0015624	Tandem	#N/A
EVM0016731	WGD or Segmental	EVM0002068
EVM0007270	Tandem	#N/A
EVM0000047	Dispersed	#N/A
EVM0003903	WGD or Segmental	EVM0021667
EVM0023958	Dispersed	#N/A
EVM0010575	WGD or Segmental	EVM0008291
EVM0013221	Dispersed	#N/A
EVM0012606	Dispersed	#N/A
EVM0022199	WGD or Segmental	EVM0005801
EVM0005527	Dispersed	#N/A
EVM0002386	Singleton	#N/A
EVM0016091	WGD or Segmental	EVM0006341
EVM0012460	Singleton	#N/A
EVM0000284	Singleton	#N/A
EVM0017210	WGD or Segmental	EVM0014554
EVM0009975	WGD or Segmental	EVM0011858
EVM0021236	Tandem	#N/A
EVM0024037	Singleton	#N/A
EVM0024457	Singleton	#N/A
EVM0011714	WGD or Segmental	EVM0021398
EVM0013233	Dispersed	#N/A
EVM0019477	Singleton	#N/A
EVM0022440	Dispersed	#N/A
EVM0019137	Singleton	#N/A
EVM0023239	Dispersed	#N/A
EVM0024119	WGD or Segmental	EVM0015227
EVM0011384	WGD or Segmental	EVM0016843
EVM0002421	Singleton	#N/A
EVM0001741	Singleton	#N/A
EVM0023565	Dispersed	#N/A
EVM0003403	Dispersed	#N/A
EVM0010339	Singleton	#N/A
EVM0022879	Singleton	#N/A
EVM0002333	Dispersed	#N/A
EVM0022620	WGD or Segmental	EVM0017821
EVM0023596	Dispersed	#N/A
EVM0011668	WGD or Segmental	EVM0021032
EVM0022155	Dispersed	#N/A
EVM0018073	Dispersed	#N/A
EVM0020650	Singleton	#N/A
EVM0004654	WGD or Segmental	EVM0013058
EVM0006426	Dispersed	#N/A
EVM0003306	Dispersed	#N/A
EVM0002423	WGD or Segmental	EVM0014865
EVM0003800	Dispersed	#N/A
EVM0001969	Dispersed	#N/A
EVM0002033	Dispersed	#N/A
EVM0006648	Dispersed	#N/A
EVM0005173	Dispersed	#N/A
EVM0006313	Dispersed	#N/A
EVM0006895	Dispersed	#N/A
EVM0013575	Dispersed	#N/A
EVM0000385	Singleton	#N/A
EVM0022285	Singleton	#N/A
EVM0000237	Dispersed	#N/A
EVM0018038	Singleton	#N/A
EVM0019574	WGD or Segmental	EVM0011799
EVM0014997	WGD or Segmental	EVM0006368
EVM0002874	Singleton	#N/A
EVM0002646	WGD or Segmental	EVM0006940
EVM0011427	WGD or Segmental	EVM0004530
EVM0000794	WGD or Segmental	EVM0015857
EVM0004136	Dispersed	#N/A
EVM0000124	Singleton	#N/A
EVM0023797	Singleton	#N/A
EVM0013862	WGD or Segmental	EVM0009109
EVM0006349	WGD or Segmental	EVM0012866
EVM0020933	WGD or Segmental	EVM0001905
EVM0015604	Dispersed	#N/A
EVM0005811	WGD or Segmental	EVM0014502
EVM0021009	Singleton	#N/A
EVM0002585	Dispersed	#N/A
EVM0006189	WGD or Segmental	EVM0010611
EVM0022275	Dispersed	#N/A
EVM0008458	Tandem	#N/A
EVM0013789	Tandem	#N/A
EVM0000656	WGD or Segmental	EVM0019440
EVM0010374	Dispersed	#N/A
EVM0019490	WGD or Segmental	EVM0013588
EVM0012967	Dispersed	#N/A
EVM0004498	Dispersed	#N/A
EVM0023078	Dispersed	#N/A
EVM0015492	Dispersed	#N/A
EVM0007223	WGD or Segmental	EVM0022316
EVM0020709	Dispersed	#N/A
EVM0024448	Dispersed	#N/A
EVM0023395	Dispersed	#N/A
EVM0014266	Dispersed	#N/A
EVM0008168	Tandem	#N/A
EVM0023759	Tandem	#N/A
EVM0021030	Tandem	#N/A
EVM0005918	Dispersed	#N/A
EVM0007344	Dispersed	#N/A
EVM0015202	Dispersed	#N/A
EVM0008126	WGD or Segmental	EVM0004970
EVM0004259	Dispersed	#N/A
EVM0002532	Dispersed	#N/A
EVM0015802	WGD or Segmental	EVM0004963
EVM0020201	Tandem	#N/A
EVM0011490	Tandem	#N/A
EVM0021831	Tandem	#N/A
EVM0023412	Dispersed	#N/A
EVM0004394	Dispersed	#N/A
EVM0001506	Dispersed	#N/A
EVM0002998	WGD or Segmental	EVM0017764
EVM0008490	Dispersed	#N/A
EVM0003269	WGD or Segmental	EVM0001649
EVM0000453	Dispersed	#N/A
EVM0010554	Dispersed	#N/A
EVM0018403	WGD or Segmental	EVM0003604
EVM0000563	Dispersed	#N/A
EVM0021044	Dispersed	#N/A
EVM0007941	Dispersed	#N/A
EVM0003416	Dispersed	#N/A
EVM0011134	Dispersed	#N/A
EVM0014991	Singleton	#N/A
EVM0016210	Singleton	#N/A
EVM0017398	WGD or Segmental	EVM0011801
EVM0007080	Singleton	#N/A
EVM0006651	Dispersed	#N/A
EVM0007062	Dispersed	#N/A
EVM0014131	Singleton	#N/A
EVM0001051	Dispersed	#N/A
EVM0004594	Singleton	#N/A
EVM0008917	WGD or Segmental	EVM0009720
EVM0017648	Singleton	#N/A
EVM0015573	Singleton	#N/A
EVM0014998	Dispersed	#N/A
EVM0023523	Dispersed	#N/A
EVM0008602	Dispersed	#N/A
EVM0011553	Dispersed	#N/A
EVM0023897	WGD or Segmental	EVM0000117
EVM0008931	Singleton	#N/A
EVM0008313	Dispersed	#N/A
EVM0014093	WGD or Segmental	EVM0022807
EVM0017196	WGD or Segmental	EVM0012697
EVM0002456	Dispersed	#N/A
EVM0007193	WGD or Segmental	EVM0022335
EVM0001936	WGD or Segmental	EVM0009378
EVM0003931	WGD or Segmental	EVM0016779
EVM0004279	Tandem	#N/A
EVM0007638	WGD or Segmental	EVM0002171
EVM0022902	WGD or Segmental	EVM0017711
EVM0004549	Dispersed	#N/A
EVM0005824	Tandem	#N/A
EVM0013397	Tandem	#N/A
EVM0006955	WGD or Segmental	EVM0007965
EVM0007813	Dispersed	#N/A
EVM0023863	Singleton	#N/A
EVM0023663	Dispersed	#N/A
EVM0020532	WGD or Segmental	EVM0011488
EVM0009537	Singleton	#N/A
EVM0007059	Dispersed	#N/A
EVM0021864	WGD or Segmental	EVM0016078
EVM0007189	Dispersed	#N/A
EVM0020939	Tandem	#N/A
EVM0015551	Tandem	#N/A
EVM0008238	Dispersed	#N/A
EVM0019931	Singleton	#N/A
EVM0020345	WGD or Segmental	EVM0023630
EVM0017921	WGD or Segmental	EVM0013992
EVM0011086	WGD or Segmental	EVM0009856
EVM0019397	WGD or Segmental	EVM0021765
EVM0017501	Dispersed	#N/A
EVM0019002	WGD or Segmental	EVM0000984
EVM0023116	Dispersed	#N/A
EVM0010659	Singleton	#N/A
EVM0007645	Dispersed	#N/A
EVM0007654	WGD or Segmental	EVM0024402
EVM0021812	Dispersed	#N/A
EVM0015985	WGD or Segmental	EVM0011958
EVM0017249	Dispersed	#N/A
EVM0017141	WGD or Segmental	EVM0006866
EVM0009390	Dispersed	#N/A
EVM0018909	WGD or Segmental	EVM0021461
EVM0021161	WGD or Segmental	EVM0009790
EVM0018820	Singleton	#N/A
EVM0024030	Dispersed	#N/A
EVM0007123	WGD or Segmental	EVM0004145
EVM0000922	WGD or Segmental	EVM0018831
EVM0008220	WGD or Segmental	EVM0024252
EVM0001181	Dispersed	#N/A
EVM0021818	Singleton	#N/A
EVM0001710	Singleton	#N/A
EVM0014146	Dispersed	#N/A
EVM0000250	Singleton	#N/A
EVM0017483	Dispersed	#N/A
EVM0018617	Singleton	#N/A
EVM0012769	WGD or Segmental	EVM0001923
EVM0022630	WGD or Segmental	EVM0012455
EVM0007746	Dispersed	#N/A
EVM0011956	Singleton	#N/A
EVM0004843	WGD or Segmental	EVM0007995
EVM0000209	Singleton	#N/A
EVM0018642	WGD or Segmental	EVM0000904
EVM0022697	Dispersed	#N/A
EVM0016981	Singleton	#N/A
EVM0019119	Singleton	#N/A
EVM0017679	Dispersed	#N/A
EVM0007147	Dispersed	#N/A
EVM0015746	Dispersed	#N/A
EVM0018873	WGD or Segmental	EVM0003792
EVM0017612	WGD or Segmental	EVM0008855
EVM0019160	Dispersed	#N/A
EVM0014609	Dispersed	#N/A
EVM0020065	Singleton	#N/A
EVM0004813	Dispersed	#N/A
EVM0007732	WGD or Segmental	EVM0012141
EVM0013674	Dispersed	#N/A
EVM0006088	WGD or Segmental	EVM0006578
EVM0007236	Dispersed	#N/A
EVM0020765	WGD or Segmental	EVM0015956
EVM0013982	Singleton	#N/A
EVM0015096	WGD or Segmental	EVM0019921
EVM0011152	Dispersed	#N/A
EVM0000754	Dispersed	#N/A
EVM0009113	WGD or Segmental	EVM0014015
EVM0017610	Dispersed	#N/A
EVM0001576	Dispersed	#N/A
EVM0009602	WGD or Segmental	EVM0020189
EVM0024118	Tandem	#N/A
EVM0000538	Tandem	#N/A
EVM0013656	Dispersed	#N/A
EVM0015923	WGD or Segmental	EVM0001062
EVM0020333	Dispersed	#N/A
EVM0008371	Dispersed	#N/A
EVM0005300	Dispersed	#N/A
EVM0017256	WGD or Segmental	EVM0005002
EVM0012317	Dispersed	#N/A
EVM0000699	WGD or Segmental	EVM0022392
EVM0022286	Dispersed	#N/A
EVM0021512	Dispersed	#N/A
EVM0014275	WGD or Segmental	EVM0022978
EVM0009715	Dispersed	#N/A
EVM0004397	WGD or Segmental	EVM0001723
EVM0023646	WGD or Segmental	EVM0023567
EVM0017316	Singleton	#N/A
EVM0003934	Singleton	#N/A
EVM0024191	Dispersed	#N/A
EVM0020259	Singleton	#N/A
EVM0018245	WGD or Segmental	EVM0011785
EVM0017668	WGD or Segmental	EVM0011699
EVM0019597	Dispersed	#N/A
EVM0020043	Dispersed	#N/A
EVM0022791	Singleton	#N/A
EVM0023398	WGD or Segmental	EVM0008057
EVM0021568	WGD or Segmental	EVM0007339
EVM0007137	Tandem	#N/A
EVM0014927	Singleton	#N/A
EVM0011232	Singleton	#N/A
EVM0004619	WGD or Segmental	EVM0017197
EVM0001387	Singleton	#N/A
EVM0020855	WGD or Segmental	EVM0007197
EVM0012450	WGD or Segmental	EVM0000555
EVM0012718	WGD or Segmental	EVM0001274
EVM0009594	WGD or Segmental	EVM0004975
EVM0023457	WGD or Segmental	EVM0002675
EVM0019548	WGD or Segmental	EVM0000613
EVM0016877	Dispersed	#N/A
EVM0002015	Singleton	#N/A
EVM0015971	Dispersed	#N/A
EVM0022655	Singleton	#N/A
EVM0022928	Dispersed	#N/A
EVM0002043	Singleton	#N/A
EVM0011506	Singleton	#N/A
EVM0008144	Singleton	#N/A
EVM0016036	Dispersed	#N/A
EVM0021424	Dispersed	#N/A
EVM0005967	Dispersed	#N/A
EVM0020867	WGD or Segmental	EVM0002649
EVM0022398	Dispersed	#N/A
EVM0006614	WGD or Segmental	EVM0011282
EVM0015268	Tandem	#N/A
EVM0015133	Tandem	#N/A
EVM0013187	Tandem	#N/A
EVM0014963	Tandem	#N/A
EVM0023995	Tandem	#N/A
EVM0023245	Tandem	#N/A
EVM0024378	Tandem	#N/A
EVM0022086	Proximal	#N/A
EVM0017287	Dispersed	#N/A
EVM0009185	Singleton	#N/A
EVM0018979	WGD or Segmental	EVM0018945
EVM0007923	Dispersed	#N/A
EVM0019526	Dispersed	#N/A
EVM0002608	WGD or Segmental	EVM0014254
EVM0019145	Dispersed	#N/A
EVM0021419	Dispersed	#N/A
EVM0019781	Singleton	#N/A
EVM0012474	Singleton	#N/A
EVM0004711	WGD or Segmental	EVM0019215
EVM0013122	Dispersed	#N/A
EVM0000655	Dispersed	#N/A
EVM0024048	Dispersed	#N/A
EVM0023314	Dispersed	#N/A
EVM0016292	Singleton	#N/A
EVM0013984	Dispersed	#N/A
EVM0021886	Dispersed	#N/A
EVM0003070	Dispersed	#N/A
EVM0013897	WGD or Segmental	EVM0015238
EVM0016747	Tandem	#N/A
EVM0018007	Dispersed	#N/A
EVM0005200	Singleton	#N/A
EVM0002960	WGD or Segmental	EVM0005762
EVM0007928	WGD or Segmental	EVM0019158
EVM0018755	Singleton	#N/A
EVM0016860	Singleton	#N/A
EVM0012758	Dispersed	#N/A
EVM0024508	WGD or Segmental	EVM0007664
EVM0006157	WGD or Segmental	EVM0018574
EVM0000465	Dispersed	#N/A
EVM0001497	Dispersed	#N/A
EVM0006492	WGD or Segmental	EVM0008938
EVM0003335	Singleton	#N/A
EVM0007656	Dispersed	#N/A
EVM0010005	Dispersed	#N/A
EVM0010080	Dispersed	#N/A
EVM0022870	Singleton	#N/A
EVM0010829	Dispersed	#N/A
EVM0019787	Dispersed	#N/A
EVM0001192	Singleton	#N/A
EVM0024420	Dispersed	#N/A
EVM0013651	Dispersed	#N/A
EVM0014430	WGD or Segmental	EVM0008370
EVM0009039	WGD or Segmental	EVM0020114
EVM0024623	Singleton	#N/A
EVM0021917	WGD or Segmental	EVM0009169
EVM0017134	Singleton	#N/A
EVM0007284	Dispersed	#N/A
EVM0013526	WGD or Segmental	EVM0010624
EVM0016736	Singleton	#N/A
EVM0007557	Singleton	#N/A
EVM0016809	Dispersed	#N/A
EVM0019277	WGD or Segmental	EVM0003321
EVM0021304	Singleton	#N/A
EVM0004084	WGD or Segmental	EVM0004333
EVM0018281	Dispersed	#N/A
EVM0017022	Singleton	#N/A
EVM0018307	Singleton	#N/A
EVM0014142	Singleton	#N/A
EVM0002041	Dispersed	#N/A
EVM0004451	Singleton	#N/A
EVM0003542	Singleton	#N/A
EVM0002039	Dispersed	#N/A
EVM0021794	Dispersed	#N/A
EVM0021994	WGD or Segmental	EVM0008740
EVM0011098	Singleton	#N/A
EVM0006302	Dispersed	#N/A
EVM0023787	WGD or Segmental	EVM0014519
EVM0017606	WGD or Segmental	EVM0023275
EVM0013780	WGD or Segmental	EVM0001182
EVM0023627	WGD or Segmental	EVM0007003
EVM0020180	Dispersed	#N/A
EVM0011178	WGD or Segmental	EVM0006070
EVM0009393	Dispersed	#N/A
EVM0001866	WGD or Segmental	EVM0023095
EVM0024517	Proximal	#N/A
EVM0001623	Dispersed	#N/A
EVM0022388	WGD or Segmental	EVM0018926
EVM0007133	Tandem	#N/A
EVM0016189	Dispersed	#N/A
EVM0022093	Dispersed	#N/A
EVM0012097	Singleton	#N/A
EVM0023075	Dispersed	#N/A
EVM0004898	WGD or Segmental	EVM0001684
EVM0005112	Dispersed	#N/A
EVM0005946	Singleton	#N/A
EVM0022880	Dispersed	#N/A
EVM0007649	WGD or Segmental	EVM0020011
EVM0021219	Proximal	#N/A
EVM0002258	Dispersed	#N/A
EVM0007443	Proximal	#N/A
EVM0005921	WGD or Segmental	EVM0020386
EVM0024669	Singleton	#N/A
EVM0014563	Dispersed	#N/A
EVM0014195	Dispersed	#N/A
EVM0010700	Dispersed	#N/A
EVM0006164	Dispersed	#N/A
EVM0018880	Dispersed	#N/A
EVM0014551	Dispersed	#N/A
EVM0020901	Singleton	#N/A
EVM0004679	Singleton	#N/A
EVM0000267	Singleton	#N/A
EVM0021080	Singleton	#N/A
EVM0006783	Tandem	#N/A
EVM0024364	Tandem	#N/A
EVM0024618	Singleton	#N/A
EVM0020226	Dispersed	#N/A
EVM0010499	Dispersed	#N/A
EVM0020182	Dispersed	#N/A
EVM0014779	Singleton	#N/A
EVM0000277	Dispersed	#N/A
EVM0007404	Dispersed	#N/A
EVM0017701	Dispersed	#N/A
EVM0011694	Dispersed	#N/A
EVM0001342	Dispersed	#N/A
EVM0024006	Singleton	#N/A
EVM0023805	Dispersed	#N/A
EVM0020605	Dispersed	#N/A
EVM0020787	Singleton	#N/A
EVM0021095	Dispersed	#N/A
EVM0019227	Tandem	#N/A
EVM0014020	Tandem	#N/A
EVM0021558	Tandem	#N/A
EVM0018936	Tandem	#N/A
EVM0005520	Tandem	#N/A
EVM0013002	Singleton	#N/A
EVM0000008	Dispersed	#N/A
EVM0005931	Dispersed	#N/A
EVM0006794	Dispersed	#N/A
EVM0022986	Dispersed	#N/A
EVM0018106	Dispersed	#N/A
EVM0004148	Singleton	#N/A
EVM0010162	Dispersed	#N/A
EVM0022270	Dispersed	#N/A
EVM0008484	Dispersed	#N/A
EVM0017159	Dispersed	#N/A
EVM0014691	Dispersed	#N/A
EVM0024597	Singleton	#N/A
EVM0012211	Singleton	#N/A
EVM0016863	Dispersed	#N/A
EVM0001825	Dispersed	#N/A
EVM0023951	Singleton	#N/A
EVM0000677	Dispersed	#N/A
EVM0018682	Dispersed	#N/A
EVM0013768	Dispersed	#N/A
EVM0011199	Dispersed	#N/A
EVM0013584	WGD or Segmental	EVM0000497
EVM0014091	Dispersed	#N/A
EVM0016681	Dispersed	#N/A
EVM0009004	Dispersed	#N/A
EVM0004243	Tandem	#N/A
EVM0017441	Tandem	#N/A
EVM0017109	Singleton	#N/A
EVM0016633	WGD or Segmental	EVM0017581
EVM0011502	WGD or Segmental	EVM0024404
EVM0016169	Tandem	#N/A
EVM0001145	WGD or Segmental	EVM0011870
EVM0001686	Dispersed	#N/A
EVM0006991	WGD or Segmental	EVM0015710
EVM0020255	WGD or Segmental	EVM0005314
EVM0017946	Proximal	#N/A
EVM0010236	WGD or Segmental	EVM0024000
EVM0005324	WGD or Segmental	EVM0003598
EVM0024127	WGD or Segmental	EVM0019605
EVM0021571	WGD or Segmental	EVM0022254
EVM0011742	WGD or Segmental	EVM0016116
EVM0008234	WGD or Segmental	EVM0007872
EVM0017780	Dispersed	#N/A
EVM0016577	WGD or Segmental	EVM0002567
EVM0013630	Dispersed	#N/A
EVM0010590	WGD or Segmental	EVM0016603
EVM0017525	Dispersed	#N/A
EVM0016270	WGD or Segmental	EVM0011808
EVM0016896	WGD or Segmental	EVM0020346
EVM0019776	Tandem	#N/A
EVM0022742	WGD or Segmental	EVM0004914
EVM0004002	WGD or Segmental	EVM0006663
EVM0021642	WGD or Segmental	EVM0001345
EVM0017814	WGD or Segmental	EVM0019314
EVM0023172	WGD or Segmental	EVM0000416
EVM0020494	WGD or Segmental	EVM0002709
EVM0004289	WGD or Segmental	EVM0024125
EVM0017405	Dispersed	#N/A
EVM0016327	Dispersed	#N/A
EVM0010509	Dispersed	#N/A
EVM0009425	Proximal	#N/A
EVM0002709	WGD or Segmental	#N/A
EVM0000416	WGD or Segmental	#N/A
EVM0019314	WGD or Segmental	#N/A
EVM0001345	WGD or Segmental	#N/A
EVM0006663	WGD or Segmental	#N/A
EVM0004914	WGD or Segmental	#N/A
EVM0020346	WGD or Segmental	#N/A
EVM0011808	WGD or Segmental	#N/A
EVM0016789	Tandem	#N/A
EVM0020395	Dispersed	#N/A
EVM0014108	WGD or Segmental	EVM0019079
EVM0014525	Dispersed	#N/A
EVM0004056	Dispersed	#N/A
EVM0002170	Dispersed	#N/A
EVM0008563	WGD or Segmental	EVM0013661
EVM0002121	WGD or Segmental	EVM0008188
EVM0012684	Dispersed	#N/A
EVM0005834	Dispersed	#N/A
EVM0023811	Dispersed	#N/A
EVM0015207	Dispersed	#N/A
EVM0018372	Dispersed	#N/A
EVM0010102	Dispersed	#N/A
EVM0021415	Dispersed	#N/A
EVM0020329	Dispersed	#N/A
EVM0024055	Dispersed	#N/A
EVM0007589	Dispersed	#N/A
EVM0012755	Dispersed	#N/A
EVM0018296	Dispersed	#N/A
EVM0004474	Dispersed	#N/A
EVM0011983	Dispersed	#N/A
EVM0008574	Dispersed	#N/A
EVM0022560	Dispersed	#N/A
EVM0010619	WGD or Segmental	EVM0013302
EVM0012819	Dispersed	#N/A
EVM0010178	Dispersed	#N/A
EVM0009234	Dispersed	#N/A
EVM0003143	Dispersed	#N/A
EVM0016012	Dispersed	#N/A
EVM0017189	Dispersed	#N/A
EVM0019209	Proximal	#N/A
EVM0002479	WGD or Segmental	EVM0006637
EVM0019472	Proximal	#N/A
EVM0019908	Proximal	#N/A
EVM0001668	Proximal	#N/A
EVM0002266	Proximal	#N/A
EVM0004445	Proximal	#N/A
EVM0017097	WGD or Segmental	EVM0008109
EVM0018525	Proximal	#N/A
EVM0021575	WGD or Segmental	EVM0008017
EVM0017383	Proximal	#N/A
EVM0020748	Proximal	#N/A
EVM0008406	Proximal	#N/A
EVM0018448	Proximal	#N/A
EVM0004304	Proximal	#N/A
EVM0003324	Dispersed	#N/A
EVM0006407	Dispersed	#N/A
EVM0014150	Tandem	#N/A
EVM0005943	WGD or Segmental	EVM0000940
EVM0000562	WGD or Segmental	EVM0011456
EVM0009498	WGD or Segmental	EVM0007377
EVM0019069	WGD or Segmental	EVM0019827
EVM0019172	WGD or Segmental	EVM0017114
EVM0002084	Dispersed	#N/A
EVM0005829	Dispersed	#N/A
EVM0011388	WGD or Segmental	EVM0001899
EVM0005359	Dispersed	#N/A
EVM0008526	Dispersed	#N/A
EVM0022368	Dispersed	#N/A
EVM0024102	WGD or Segmental	EVM0009505
EVM0012259	Singleton	#N/A
EVM0021982	Dispersed	#N/A
EVM0002615	Dispersed	#N/A
EVM0000960	Singleton	#N/A
EVM0018584	Dispersed	#N/A
EVM0024147	WGD or Segmental	EVM0001257
EVM0015826	WGD or Segmental	EVM0010211
EVM0005419	Dispersed	#N/A
EVM0016157	Dispersed	#N/A
EVM0015253	Dispersed	#N/A
EVM0013418	Dispersed	#N/A
EVM0010843	WGD or Segmental	EVM0001987
EVM0020207	WGD or Segmental	EVM0004738
EVM0008518	Dispersed	#N/A
EVM0007267	Dispersed	#N/A
EVM0004699	Dispersed	#N/A
EVM0015801	Singleton	#N/A
EVM0021256	Dispersed	#N/A
EVM0015274	Singleton	#N/A
EVM0018615	Singleton	#N/A
EVM0018455	Dispersed	#N/A
EVM0000445	Dispersed	#N/A
EVM0007625	Singleton	#N/A
EVM0009554	WGD or Segmental	EVM0007628
EVM0003021	Dispersed	#N/A
EVM0000621	Dispersed	#N/A
EVM0000075	Tandem	#N/A
EVM0019823	Tandem	#N/A
EVM0005325	Tandem	#N/A
EVM0010523	Tandem	#N/A
EVM0019562	Dispersed	#N/A
EVM0004076	Singleton	#N/A
EVM0006093	Dispersed	#N/A
EVM0002472	Dispersed	#N/A
EVM0024181	Dispersed	#N/A
EVM0009901	Tandem	#N/A
EVM0013007	Tandem	#N/A
EVM0011334	Dispersed	#N/A
EVM0019386	Proximal	#N/A
EVM0019365	Proximal	#N/A
EVM0009558	Proximal	#N/A
EVM0017559	Proximal	#N/A
EVM0021501	Proximal	#N/A
EVM0024520	Proximal	#N/A
EVM0017174	Proximal	#N/A
EVM0024054	Proximal	#N/A
EVM0004207	Proximal	#N/A
EVM0013004	Proximal	#N/A
EVM0017478	Proximal	#N/A
EVM0015206	Proximal	#N/A
EVM0012556	WGD or Segmental	EVM0020466
EVM0024279	Dispersed	#N/A
EVM0013845	Singleton	#N/A
EVM0013023	Singleton	#N/A
EVM0016744	Singleton	#N/A
EVM0017966	Dispersed	#N/A
EVM0007924	WGD or Segmental	EVM0008383
EVM0018305	Dispersed	#N/A
EVM0018020	WGD or Segmental	EVM0005889
EVM0009091	Dispersed	#N/A
EVM0012245	Dispersed	#N/A
EVM0001383	Dispersed	#N/A
EVM0008360	WGD or Segmental	EVM0007762
EVM0020524	WGD or Segmental	EVM0017904
EVM0010870	Dispersed	#N/A
EVM0013042	Dispersed	#N/A
EVM0015555	Dispersed	#N/A
EVM0020736	WGD or Segmental	EVM0005769
EVM0014842	Dispersed	#N/A
EVM0011718	Dispersed	#N/A
EVM0005614	Dispersed	#N/A
EVM0008833	Dispersed	#N/A
EVM0021091	WGD or Segmental	EVM0007243
EVM0009811	WGD or Segmental	EVM0002716
EVM0016618	Dispersed	#N/A
EVM0004288	Singleton	#N/A
EVM0017526	Tandem	#N/A
EVM0003955	Tandem	#N/A
EVM0011869	Singleton	#N/A
EVM0005320	WGD or Segmental	EVM0013461
EVM0013581	Dispersed	#N/A
EVM0010642	Singleton	#N/A
EVM0015865	Dispersed	#N/A
EVM0003096	Dispersed	#N/A
EVM0019673	Dispersed	#N/A
EVM0017422	Singleton	#N/A
EVM0020426	Dispersed	#N/A
EVM0000482	WGD or Segmental	EVM0023309
EVM0003149	WGD or Segmental	EVM0020846
EVM0020824	Singleton	#N/A
EVM0011925	Singleton	#N/A
EVM0002641	Singleton	#N/A
EVM0016635	Singleton	#N/A
EVM0022012	Dispersed	#N/A
EVM0010288	WGD or Segmental	EVM0024524
EVM0006889	Dispersed	#N/A
EVM0022747	WGD or Segmental	EVM0011729
EVM0005387	WGD or Segmental	EVM0010582
EVM0013644	Dispersed	#N/A
EVM0014356	Dispersed	#N/A
EVM0004357	Dispersed	#N/A
EVM0003790	WGD or Segmental	#N/A
EVM0013020	WGD or Segmental	#N/A
EVM0013925	WGD or Segmental	#N/A
EVM0012726	Tandem	#N/A
EVM0010631	WGD or Segmental	#N/A
EVM0013720	WGD or Segmental	#N/A
EVM0018186	WGD or Segmental	#N/A
EVM0000395	WGD or Segmental	#N/A
EVM0017132	Dispersed	#N/A
EVM0020910	WGD or Segmental	EVM0014511
EVM0001777	WGD or Segmental	EVM0020019
EVM0019044	WGD or Segmental	EVM0004822
EVM0009987	WGD or Segmental	EVM0012699
EVM0012635	WGD or Segmental	EVM0007371
EVM0003645	Tandem	#N/A
EVM0007579	WGD or Segmental	EVM0014295
EVM0023928	Dispersed	#N/A
EVM0010586	WGD or Segmental	EVM0000692
EVM0002531	WGD or Segmental	EVM0015780
EVM0024070	WGD or Segmental	EVM0001361
EVM0004369	Tandem	#N/A
EVM0003404	WGD or Segmental	EVM0020453
EVM0015158	WGD or Segmental	EVM0013336
EVM0023010	WGD or Segmental	EVM0016422
EVM0010912	WGD or Segmental	EVM0009606
EVM0018333	Tandem	#N/A
EVM0004785	Tandem	#N/A
EVM0005098	Singleton	#N/A
EVM0001688	WGD or Segmental	EVM0003743
EVM0018196	WGD or Segmental	EVM0001809
EVM0021064	Singleton	#N/A
EVM0021164	Singleton	#N/A
EVM0020408	Dispersed	#N/A
EVM0001738	WGD or Segmental	EVM0023784
EVM0000065	Dispersed	#N/A
EVM0001797	Dispersed	#N/A
EVM0015089	Singleton	#N/A
EVM0016445	WGD or Segmental	EVM0002535
EVM0018825	WGD or Segmental	EVM0019932
EVM0014006	Tandem	#N/A
EVM0014629	WGD or Segmental	EVM0022172
EVM0020240	Dispersed	#N/A
EVM0015032	Singleton	#N/A
EVM0018924	Dispersed	#N/A
EVM0015782	Dispersed	#N/A
EVM0019784	Singleton	#N/A
EVM0009401	Dispersed	#N/A
EVM0013077	Dispersed	#N/A
EVM0004349	WGD or Segmental	EVM0009252
EVM0006073	Tandem	#N/A
EVM0016299	Singleton	#N/A
EVM0003007	Singleton	#N/A
EVM0003797	Singleton	#N/A
EVM0015012	Dispersed	#N/A
EVM0015735	WGD or Segmental	EVM0002139
EVM0021840	Dispersed	#N/A
EVM0010186	WGD or Segmental	EVM0018489
EVM0024179	Dispersed	#N/A
EVM0014818	Dispersed	#N/A
EVM0011448	Dispersed	#N/A
EVM0011507	WGD or Segmental	EVM0016396
EVM0022463	Dispersed	#N/A
EVM0020567	Dispersed	#N/A
EVM0013241	Tandem	#N/A
EVM0000115	Tandem	#N/A
EVM0021520	WGD or Segmental	EVM0023683
EVM0017704	Dispersed	#N/A
EVM0008466	Dispersed	#N/A
EVM0015164	WGD or Segmental	EVM0005836
EVM0000128	Dispersed	#N/A
EVM0017800	Dispersed	#N/A
EVM0013049	Dispersed	#N/A
EVM0005106	Tandem	#N/A
EVM0013666	Tandem	#N/A
EVM0013293	Tandem	#N/A
EVM0024217	Tandem	#N/A
EVM0014996	Singleton	#N/A
EVM0000319	Dispersed	#N/A
EVM0014500	Dispersed	#N/A
EVM0011819	Singleton	#N/A
EVM0003962	Dispersed	#N/A
EVM0013281	WGD or Segmental	EVM0002289
EVM0010837	Dispersed	#N/A
EVM0006973	WGD or Segmental	EVM0019319
EVM0010629	Dispersed	#N/A
EVM0024582	Dispersed	#N/A
EVM0022084	Singleton	#N/A
EVM0002443	Dispersed	#N/A
EVM0005338	WGD or Segmental	EVM0009846
EVM0015706	Singleton	#N/A
EVM0004955	Dispersed	#N/A
EVM0009606	WGD or Segmental	EVM0022618
EVM0016422	WGD or Segmental	#N/A
EVM0013336	WGD or Segmental	#N/A
EVM0020453	WGD or Segmental	#N/A
EVM0001361	WGD or Segmental	#N/A
EVM0012543	Tandem	#N/A
EVM0015780	WGD or Segmental	#N/A
EVM0007009	WGD or Segmental	EVM0016620
EVM0000692	WGD or Segmental	EVM0007272
EVM0000388	Proximal	#N/A
EVM0014295	WGD or Segmental	#N/A
EVM0021789	WGD or Segmental	#N/A
EVM0007371	WGD or Segmental	#N/A
EVM0012699	WGD or Segmental	#N/A
EVM0004822	WGD or Segmental	EVM0003950
EVM0020019	WGD or Segmental	#N/A
EVM0015358	Dispersed	#N/A
EVM0014511	WGD or Segmental	EVM0018999
EVM0000967	Tandem	#N/A
EVM0007833	Tandem	#N/A
EVM0011471	WGD or Segmental	EVM0016670
EVM0019713	WGD or Segmental	EVM0011094
EVM0001840	Dispersed	#N/A
EVM0000204	Dispersed	#N/A
EVM0013790	WGD or Segmental	EVM0001903
EVM0004837	WGD or Segmental	#N/A
EVM0016582	Dispersed	#N/A
EVM0012557	Dispersed	#N/A
EVM0018083	WGD or Segmental	EVM0021919
EVM0021221	Dispersed	#N/A
EVM0023136	WGD or Segmental	#N/A
EVM0004557	WGD or Segmental	EVM0021678
EVM0003879	Dispersed	#N/A
EVM0019459	WGD or Segmental	EVM0016795
EVM0022278	Singleton	#N/A
EVM0009597	WGD or Segmental	EVM0015002
EVM0013872	WGD or Segmental	#N/A
EVM0011656	Dispersed	#N/A
EVM0007675	WGD or Segmental	EVM0000441
EVM0015612	WGD or Segmental	EVM0005567
EVM0005786	Singleton	#N/A
EVM0018055	WGD or Segmental	EVM0012437
EVM0006277	Dispersed	#N/A
EVM0022405	Singleton	#N/A
EVM0019131	Dispersed	#N/A
EVM0006306	Tandem	#N/A
EVM0022796	Tandem	#N/A
EVM0002896	Tandem	#N/A
EVM0008249	Tandem	#N/A
EVM0011567	Tandem	#N/A
EVM0000001	Tandem	#N/A
EVM0015430	Tandem	#N/A
EVM0020436	WGD or Segmental	#N/A
EVM0015398	Dispersed	#N/A
EVM0006061	Singleton	#N/A
EVM0004180	Dispersed	#N/A
EVM0021026	WGD or Segmental	EVM0018718
EVM0022029	Singleton	#N/A
EVM0000273	Dispersed	#N/A
EVM0005392	Dispersed	#N/A
EVM0019775	Dispersed	#N/A
EVM0020948	Singleton	#N/A
EVM0017691	WGD or Segmental	#N/A
EVM0023397	Tandem	#N/A
EVM0022582	Dispersed	#N/A
EVM0018357	Dispersed	#N/A
EVM0002880	Singleton	#N/A
EVM0001956	WGD or Segmental	#N/A
EVM0001347	Dispersed	#N/A
EVM0002087	WGD or Segmental	#N/A
EVM0009240	Dispersed	#N/A
EVM0011255	Singleton	#N/A
EVM0018729	WGD or Segmental	EVM0018201
EVM0017700	WGD or Segmental	EVM0006203
EVM0015347	Proximal	#N/A
EVM0013763	Proximal	#N/A
EVM0003230	Dispersed	#N/A
EVM0022984	Singleton	#N/A
EVM0015684	WGD or Segmental	#N/A
EVM0022549	Tandem	#N/A
EVM0017725	WGD or Segmental	EVM0002005
EVM0001144	WGD or Segmental	EVM0021658
EVM0022431	Singleton	#N/A
EVM0021741	WGD or Segmental	EVM0008304
EVM0004396	Dispersed	#N/A
EVM0012809	Singleton	#N/A
EVM0014313	Singleton	#N/A
EVM0016989	Dispersed	#N/A
EVM0004801	Dispersed	#N/A
EVM0023731	Dispersed	#N/A
EVM0021403	Tandem	#N/A
EVM0011810	Tandem	#N/A
EVM0008306	Tandem	#N/A
EVM0022066	Dispersed	#N/A
EVM0018429	Dispersed	#N/A
EVM0020673	Proximal	#N/A
EVM0000669	Dispersed	#N/A
EVM0010039	Proximal	#N/A
EVM0000014	Dispersed	#N/A
EVM0005227	Singleton	#N/A
EVM0010790	WGD or Segmental	EVM0018712
EVM0009618	Dispersed	#N/A
EVM0011419	Proximal	#N/A
EVM0023002	WGD or Segmental	#N/A
EVM0009236	Proximal	#N/A
EVM0001333	Proximal	#N/A
EVM0002350	WGD or Segmental	EVM0011058
EVM0005045	WGD or Segmental	EVM0006413
EVM0000408	Dispersed	#N/A
EVM0001325	Dispersed	#N/A
EVM0008676	Dispersed	#N/A
EVM0014164	Dispersed	#N/A
EVM0004157	Dispersed	#N/A
EVM0001047	Dispersed	#N/A
EVM0014226	Dispersed	#N/A
EVM0020094	Dispersed	#N/A
EVM0013036	Dispersed	#N/A
EVM0003576	WGD or Segmental	EVM0017922
EVM0021900	Dispersed	#N/A
EVM0010206	WGD or Segmental	EVM0014872
EVM0013329	Dispersed	#N/A
EVM0019091	WGD or Segmental	EVM0002643
EVM0012907	Singleton	#N/A
EVM0018299	Dispersed	#N/A
EVM0004794	Dispersed	#N/A
EVM0008322	Dispersed	#N/A
EVM0006003	Dispersed	#N/A
EVM0001161	Dispersed	#N/A
EVM0003428	Dispersed	#N/A
EVM0010802	WGD or Segmental	EVM0006011
EVM0012412	Dispersed	#N/A
EVM0015055	Dispersed	#N/A
EVM0018260	Dispersed	#N/A
EVM0022228	Dispersed	#N/A
EVM0008045	Tandem	#N/A
EVM0000993	Tandem	#N/A
EVM0012867	Dispersed	#N/A
EVM0002040	Dispersed	#N/A
EVM0016959	Dispersed	#N/A
EVM0006066	Dispersed	#N/A
EVM0017804	Dispersed	#N/A
EVM0023179	Dispersed	#N/A
EVM0014002	WGD or Segmental	EVM0018765
EVM0002238	WGD or Segmental	EVM0008560
EVM0020230	WGD or Segmental	EVM0018603
EVM0002538	Dispersed	#N/A
EVM0010063	Singleton	#N/A
EVM0002123	Singleton	#N/A
EVM0012599	Dispersed	#N/A
EVM0022818	WGD or Segmental	EVM0018217
EVM0003956	Dispersed	#N/A
EVM0017034	Dispersed	#N/A
EVM0010393	Dispersed	#N/A
EVM0002772	Singleton	#N/A
EVM0018156	Dispersed	#N/A
EVM0001124	WGD or Segmental	EVM0009208
EVM0024556	WGD or Segmental	EVM0002106
EVM0021792	Tandem	#N/A
EVM0022775	Tandem	#N/A
EVM0000314	WGD or Segmental	EVM0010836
EVM0012987	Dispersed	#N/A
EVM0023678	WGD or Segmental	EVM0002628
EVM0016817	Dispersed	#N/A
EVM0003246	WGD or Segmental	EVM0011930
EVM0022333	WGD or Segmental	EVM0016581
EVM0008219	Singleton	#N/A
EVM0005835	Dispersed	#N/A
EVM0000881	Dispersed	#N/A
EVM0016043	Singleton	#N/A
EVM0000340	Dispersed	#N/A
EVM0022486	WGD or Segmental	EVM0003234
EVM0001525	WGD or Segmental	EVM0003334
EVM0017036	Singleton	#N/A
EVM0013431	WGD or Segmental	EVM0001865
EVM0021987	WGD or Segmental	EVM0020735
EVM0020280	Tandem	#N/A
EVM0011275	Tandem	#N/A
EVM0017166	Proximal	#N/A
EVM0011369	Tandem	#N/A
EVM0005539	Tandem	#N/A
EVM0013736	Proximal	#N/A
EVM0011051	Proximal	#N/A
EVM0013308	WGD or Segmental	EVM0002972
EVM0013731	WGD or Segmental	EVM0009092
EVM0006556	Singleton	#N/A
EVM0017496	Dispersed	#N/A
EVM0012275	WGD or Segmental	EVM0021967
EVM0010963	Tandem	#N/A
EVM0016230	Tandem	#N/A
EVM0004936	Tandem	#N/A
EVM0007804	WGD or Segmental	EVM0010090
EVM0004007	Tandem	#N/A
EVM0011970	Tandem	#N/A
EVM0001993	Tandem	#N/A
EVM0023162	Dispersed	#N/A
EVM0005641	Dispersed	#N/A
EVM0005010	Dispersed	#N/A
EVM0014190	WGD or Segmental	EVM0007945
EVM0007971	Singleton	#N/A
EVM0018312	WGD or Segmental	EVM0010119
EVM0014276	Singleton	#N/A
EVM0001543	Dispersed	#N/A
EVM0014326	WGD or Segmental	EVM0002253
EVM0007567	WGD or Segmental	EVM0008164
EVM0004484	Dispersed	#N/A
EVM0005907	Dispersed	#N/A
EVM0008312	Dispersed	#N/A
EVM0016558	Singleton	#N/A
EVM0002949	Singleton	#N/A
EVM0020698	WGD or Segmental	EVM0017160
EVM0020257	Dispersed	#N/A
EVM0012224	Dispersed	#N/A
EVM0011426	Dispersed	#N/A
EVM0010780	WGD or Segmental	EVM0015800
EVM0002159	Dispersed	#N/A
EVM0013962	Dispersed	#N/A
EVM0001373	Dispersed	#N/A
EVM0004224	Dispersed	#N/A
EVM0023705	Dispersed	#N/A
EVM0017719	WGD or Segmental	EVM0017348
EVM0005280	Dispersed	#N/A
EVM0010290	Dispersed	#N/A
EVM0021417	Dispersed	#N/A
EVM0004265	Tandem	#N/A
EVM0017434	Tandem	#N/A
EVM0012857	Tandem	#N/A
EVM0011989	Tandem	#N/A
EVM0013340	Singleton	#N/A
EVM0011326	Dispersed	#N/A
EVM0020493	WGD or Segmental	EVM0006228
EVM0006757	Tandem	#N/A
EVM0009608	Tandem	#N/A
EVM0023203	Dispersed	#N/A
EVM0013642	WGD or Segmental	EVM0018654
[truncated: 22,678 more rows]
