# Supplementary material for: Genome-wide analysis of the heat shock transcription factor family reveals saline-alkali stress responses in Xanthoceras sorbifolium
Source: PeerJ. 2023 Sep 22;11:e15929. doi: 10.7717/peerj.15929 (PMC10519200; doi:10.7717/peerj.15929)
Supplement: Supplemental Information 4 [file peerj-11-15929-s004.txt]

#Please import the downloaded file into Microsoft Excel or other speadsheet software
miRNA_Acc.	Target_Acc.	Expectation	UPE$	miRNA_start	miRNA_end	Target_start	Target_end	miRNA_aligned_fragment	alignment	Target_aligned_fragment	Inhibition	Target_Desc.	Multiplicity
cme-miR390a	XsHSF16	3.5	-1.0	1	21	739	759	AAGCUCAGGAGGGAUAGCGCC	::.:.::::::.: ::.::	CUCGUUGUCCCUCUUUAGUUU	Cleavage		1
cme-miR390b	XsHSF16	3.5	-1.0	1	21	739	759	AAGCUCAGGAGGGAUAGCGCC	::.:.::::::.: ::.::	CUCGUUGUCCCUCUUUAGUUU	Cleavage		1
cme-miR390c	XsHSF16	3.5	-1.0	1	21	739	759	AAGCUCAGGAGGGAUAGCGCC	::.:.::::::.: ::.::	CUCGUUGUCCCUCUUUAGUUU	Cleavage		1
cme-miR390d	XsHSF16	3.5	-1.0	1	21	739	759	AAGCUCAGGAGGGAUAGCGCC	::.:.::::::.: ::.::	CUCGUUGUCCCUCUUUAGUUU	Cleavage		1
cme-miR395b	XsHSF4	3.5	-1.0	1	21	242	262	UUGAAGUGUUUGGGGGAACUC	: .:::.:::.:::::::	UCUUCUCCCUAAAUACUUCAA	Cleavage		1
cme-miR395c	XsHSF4	3.5	-1.0	1	21	242	262	UUGAAGUGUUUGGGGGAACUC	: .:::.:::.:::::::	UCUUCUCCCUAAAUACUUCAA	Cleavage		1
cme-miR156f	XsHSF2	4.5	-1.0	1	20	931	950	UGACAGAAGAUAGAGAGCAC	: .:::::::::::: :.	UUUUUCUCUAUCUUCUCUUU	Cleavage		1
cme-miR156g	XsHSF1	4.5	-1.0	1	20	474	493	UGACAGAAGAGAGGGAGCAC	:::: :.:::.::::::	CUGCUGCUUCUUUUCUGUGC	Cleavage		1
cme-miR156h	XsHSF1	4.5	-1.0	1	20	474	493	UGACAGAAGAGAGGGAGCAC	:::: :.:::.::::::	CUGCUGCUUCUUUUCUGUGC	Cleavage		1
cme-miR159b	XsHSF20	4.5	-1.0	1	21	589	609	AUUGGAUUGAAGGGAGCUCCU	: ::: :..:: ::::::..:	ACGAGGUUUCUCCAAUCCGGU	Translation		1
cme-miR164b	XsHSF3	4.5	-1.0	1	21	1462	1482	UGGAGAGGCAGGGCACAUGCU	::::::::::.::::	UUAAGUUGCCCUGCCUUUCCA	Cleavage		1
cme-miR394a	XsHSF2	4.5	-1.0	1	20	4089	4108	UUGGCAUUCUGUCCACCUCC	:: :::::::: ::..::	CCAGAUGGACAGAUUGUUAA	Cleavage		1
cme-miR394b	XsHSF2	4.5	-1.0	1	20	4089	4108	UUGGCAUUCUGUCCACCUCC	:: :::::::: ::..::	CCAGAUGGACAGAUUGUUAA	Cleavage		1
cme-miR395a	XsHSF4	4.5	-1.0	1	21	242	262	CUGAAGUGUUUGGGGGAACUC	: .:::.:::.::::::	UCUUCUCCCUAAAUACUUCAA	Cleavage		1
cme-miR395b	XsHSF8	4.5	-1.0	1	21	227	247	UUGAAGUGUUUGGGGGAACUC	:. ::::::.:.:::::	CAUGUUGCCCAAAUAUUUCAA	Cleavage		1
cme-miR395c	XsHSF8	4.5	-1.0	1	21	227	247	UUGAAGUGUUUGGGGGAACUC	:. ::::::.:.:::::	CAUGUUGCCCAAAUAUUUCAA	Cleavage		1
cme-miR395d	XsHSF4	4.5	-1.0	1	21	242	262	CUGAAGUGUUUGGGGGAACUC	: .:::.:::.::::::	UCUUCUCCCUAAAUACUUCAA	Cleavage		1
cme-miR395e	XsHSF4	4.5	-1.0	1	21	242	262	CUGAAGUGUUUGGGGGAACUC	: .:::.:::.::::::	UCUUCUCCCUAAAUACUUCAA	Cleavage		1
cme-miR395f	XsHSF4	4.5	-1.0	1	21	242	262	CUGAAGUGUUUGGGGGAACUC	: .:::.:::.::::::	UCUUCUCCCUAAAUACUUCAA	Cleavage		1
cme-miR530b	XsHSF15	4.5	-1.0	1	20	1569	1588	UGCAUUUGCACCUACACCUU	: :::::::::::.: ::	CACGUGUAGGUGCAGACACA	Cleavage		1
cme-miR7129	XsHSF2	4.5	-1.0	1	24	2240	2262	AGUCAAAUCUAAACGAUCGUGUAU	: ...::: ::::.:.::::..:	UUCUGUGAU-GUUUGGGUUUGGUU	Cleavage		1
cme-miR156a	XsHSF5	5.0	-1.0	1	20	298	317	UGACAGAAGAGAGUGAGCAC	::.:...:.:.::.:: ::	UUGUUUGUUUUUUUUUGACA	Cleavage		1
cme-miR156a	XsHSF6	5.0	-1.0	1	20	298	317	UGACAGAAGAGAGUGAGCAC	::.:...:.:.::.:: ::	UUGUUUGUUUUUUUUUGACA	Cleavage		1
cme-miR156a	XsHSF19	5.0	-1.0	1	20	780	799	UGACAGAAGAGAGUGAGCAC	: :::..::::::: :::	CUUCUCGUUCUCUUCCAUCA	Cleavage		1
cme-miR156c	XsHSF5	5.0	-1.0	1	20	298	317	UGACAGAAGAGAGUGAGCAC	::.:...:.:.::.:: ::	UUGUUUGUUUUUUUUUGACA	Cleavage		1
cme-miR156c	XsHSF6	5.0	-1.0	1	20	298	317	UGACAGAAGAGAGUGAGCAC	::.:...:.:.::.:: ::	UUGUUUGUUUUUUUUUGACA	Cleavage		1
cme-miR156c	XsHSF19	5.0	-1.0	1	20	780	799	UGACAGAAGAGAGUGAGCAC	: :::..::::::: :::	CUUCUCGUUCUCUUCCAUCA	Cleavage		1
cme-miR156d	XsHSF5	5.0	-1.0	1	20	298	317	UGACAGAAGAGAGUGAGCAC	::.:...:.:.::.:: ::	UUGUUUGUUUUUUUUUGACA	Cleavage		1
cme-miR156d	XsHSF6	5.0	-1.0	1	20	298	317	UGACAGAAGAGAGUGAGCAC	::.:...:.:.::.:: ::	UUGUUUGUUUUUUUUUGACA	Cleavage		1
cme-miR156d	XsHSF19	5.0	-1.0	1	20	780	799	UGACAGAAGAGAGUGAGCAC	: :::..::::::: :::	CUUCUCGUUCUCUUCCAUCA	Cleavage		1
cme-miR156g	XsHSF16	5.0	-1.0	1	20	508	527	UGACAGAAGAGAGGGAGCAC	:::: :. .:::::: :::	CUGCUGCUCUUCUUCUCUCA	Cleavage		1
cme-miR156g	XsHSF21	5.0	-1.0	1	20	198	217	UGACAGAAGAGAGGGAGCAC	: : ..::.::: ::::::	UUUCAUUCUUUCUGCUGUCA	Cleavage		1
cme-miR156h	XsHSF16	5.0	-1.0	1	20	508	527	UGACAGAAGAGAGGGAGCAC	:::: :. .:::::: :::	CUGCUGCUCUUCUUCUCUCA	Cleavage		1
cme-miR156h	XsHSF21	5.0	-1.0	1	20	198	217	UGACAGAAGAGAGGGAGCAC	: : ..::.::: ::::::	UUUCAUUCUUUCUGCUGUCA	Cleavage		1
cme-miR156i	XsHSF5	5.0	-1.0	1	20	298	317	UGACAGAAGAGAGUGAGCAC	::.:...:.:.::.:: ::	UUGUUUGUUUUUUUUUGACA	Cleavage		1
cme-miR156i	XsHSF6	5.0	-1.0	1	20	298	317	UGACAGAAGAGAGUGAGCAC	::.:...:.:.::.:: ::	UUGUUUGUUUUUUUUUGACA	Cleavage		1
cme-miR156i	XsHSF19	5.0	-1.0	1	20	780	799	UGACAGAAGAGAGUGAGCAC	: :::..::::::: :::	CUUCUCGUUCUCUUCCAUCA	Cleavage		1
cme-miR164a	XsHSF17	5.0	-1.0	1	21	463	483	UGGAGAAGCAGGGCACGUGCU	::::..:: :::::.::	UGAUCGUGUUCUUCUUCUUCA	Cleavage		1
cme-miR164c	XsHSF17	5.0	-1.0	1	21	463	483	UGGAGAAGCAGGGCACGUGCA	:: ::::..:: :::::.::	UGAUCGUGUUCUUCUUCUUCA	Cleavage		1
cme-miR164d	XsHSF17	5.0	-1.0	1	21	463	483	UGGAGAAGCAGGGCACGUGCA	:: ::::..:: :::::.::	UGAUCGUGUUCUUCUUCUUCA	Cleavage		1
cme-miR167a	XsHSF1	5.0	-1.0	1	21	2070	2090	UGAAGCUGCCAGCAUGAUCUA	::.: : :.::: ::.::::	AAGGUGAGGUUGGAAGUUUCA	Cleavage		1
cme-miR167b	XsHSF1	5.0	-1.0	1	21	2070	2090	UGAAGCUGCCAGCAUGAUCUA	::.: : :.::: ::.::::	AAGGUGAGGUUGGAAGUUUCA	Cleavage		1
cme-miR167c	XsHSF1	5.0	-1.0	1	21	2070	2090	UGAAGCUGCCAGCAUGAUCUU	:::.: : :.::: ::.::::	AAGGUGAGGUUGGAAGUUUCA	Cleavage		1
cme-miR167d	XsHSF1	5.0	-1.0	1	21	2070	2090	UGAAGCUGCCAGCAUGAUCUG	::.: : :.::: ::.::::	AAGGUGAGGUUGGAAGUUUCA	Cleavage		1
cme-miR167f	XsHSF1	5.0	-1.0	1	21	2070	2090	UGAAGCUGCCAGCAUGAUCUG	::.: : :.::: ::.::::	AAGGUGAGGUUGGAAGUUUCA	Cleavage		1
cme-miR171i	XsHSF19	5.0	-1.0	1	21	1391	1411	UUGAGCCGUUCCAAUAUCACA	:. .::::::.:::::.	AAAGGCGUUGGAAUGGCUCGC	Cleavage		1
cme-miR172a	XsHSF9	5.0	-1.0	1	21	5444	5464	GGAAUCUUGAUGAUGCUGCAG	::::::: :::.:: :.:	UCUCAGCAUCUUCAGGACUUC	Translation		1
cme-miR172d	XsHSF9	5.0	-1.0	1	21	5444	5464	GGAAUCUUGAUGAUGCUGCAU	::::::: :::.:: :.:	UCUCAGCAUCUUCAGGACUUC	Translation		1
cme-miR390a	XsHSF19	5.0	-1.0	1	21	762	782	AAGCUCAGGAGGGAUAGCGCC	:.: ::..:::: :::::	CAAGUUCUCUUUCCUCAGCUU	Cleavage		1
cme-miR390b	XsHSF19	5.0	-1.0	1	21	762	782	AAGCUCAGGAGGGAUAGCGCC	:.: ::..:::: :::::	CAAGUUCUCUUUCCUCAGCUU	Cleavage		1
cme-miR390c	XsHSF19	5.0	-1.0	1	21	762	782	AAGCUCAGGAGGGAUAGCGCC	:.: ::..:::: :::::	CAAGUUCUCUUUCCUCAGCUU	Cleavage		1
cme-miR390d	XsHSF19	5.0	-1.0	1	21	762	782	AAGCUCAGGAGGGAUAGCGCC	:.: ::..:::: :::::	CAAGUUCUCUUUCCUCAGCUU	Cleavage		1
cme-miR393a	XsHSF15	5.0	-1.0	1	21	1711	1731	UCCAAAGGGAUCGCAUUGAUC	.:::: .::::::::::	UGUCAAAAUGAUCCCUUUGAU	Cleavage		1
cme-miR393b	XsHSF15	5.0	-1.0	1	21	1711	1731	UCCAAAGGGAUCGCAUUGAUC	.:::: .::::::::::	UGUCAAAAUGAUCCCUUUGAU	Cleavage		1
cme-miR393c	XsHSF15	5.0	-1.0	1	21	1711	1731	UCCAAAGGGAUCGCAUUGAUC	.:::: .::::::::::	UGUCAAAAUGAUCCCUUUGAU	Cleavage		1
cme-miR395b	XsHSF2	5.0	-1.0	1	21	440	460	UUGAAGUGUUUGGGGGAACUC	..:::::..:::::::	UCUCCUUCCCAAGUACUUCAA	Cleavage		1
cme-miR395c	XsHSF2	5.0	-1.0	1	21	440	460	UUGAAGUGUUUGGGGGAACUC	..:::::..:::::::	UCUCCUUCCCAAGUACUUCAA	Cleavage		1
cme-miR397	XsHSF7	5.0	-1.0	1	21	1200	1220	UCAUUGAGUGCAGCGUUGAUG	::::::::.:.:.:::	AUACAACGCUGUAUUUAAUUG	Cleavage		1
cme-miR408	XsHSF2	5.0	-1.0	1	21	862	882	AUGCACUGCCUCUUCCCUGGC	: :::::::: ::::.:	UAAAAGGAAGAGGAAGUGUAG	Cleavage		1
cme-miR477b	XsHSF3	5.0	-1.0	1	20	2449	2468	CUCUCCCUCAAAGGCUUCUG	:: ::: ::::::: :::	GAGCAGCAUUUGAGGAAGAA	Cleavage		1
cme-miR530a	XsHSF15	5.0	-1.0	1	20	1569	1588	UGCAUUUGCACCUGCACCUU	: :::.:::::::.: ::	CACGUGUAGGUGCAGACACA	Cleavage		1
cme-miR854	XsHSF2	5.0	-1.0	1	21	524	544	GAUGAGGAUAGUGAGGAGGAG	:..:..::::.::.:::	UCUAUUUUUGCUAUUCUUAUC	Cleavage		1
cme-miR854	XsHSF18	5.0	-1.0	1	21	69	89	GAUGAGGAUAGUGAGGAGGAG	: .::: :::. ::: :::::	CCUCUCAUCAUAAUCAUCAUC	Translation		1
cme-miR858	XsHSF7	5.0	-1.0	1	21	2057	2077	UCUCGUUGUCUGUUCGACCUU	:::. :::::::.: ::.	CUGGUUCUACAGACAGCCAGG	Cleavage		1
