# Supplementary material for: Genome-wide analysis of the heat shock transcription factor family reveals saline-alkali stress responses in Xanthoceras sorbifolium
Source: PeerJ. 2023 Sep 22;11:e15929. doi: 10.7717/peerj.15929 (PMC10519200; doi:10.7717/peerj.15929)
Supplement: Supplemental Information 6 [file peerj-11-15929-s006.xlsx]

## Sheet: Sheet1
Gene name	Cis-element	Sequence	Start	Length		Annotation species	Annotation
XsHSF1	LTR	CCGAAA	222	6	+	Hordeum vulgare	cis-acting element involved in low-temperature responsiveness
XsHSF1	ABRE	ACGTG	474	5	+	Arabidopsis thaliana	cis-acting element involved in the abscisic acid responsiveness
XsHSF1	ABRE	TACGGTC	885	7	+	Arabidopsis thaliana	cis-acting element involved in the abscisic acid responsiveness
XsHSF1	ARE	AAACCA	41	6	+	Zea mays	cis-acting regulatory element essential for the anaerobic induction
XsHSF1	ARE	AAACCA	1799	6	+	Zea mays	cis-acting regulatory element essential for the anaerobic induction
XsHSF1	G-Box	CACGTT	473	6	-	Pisum sativum	cis-acting regulatory element involved in light responsiveness
XsHSF1	G-box	CACGAC	631	6	+	Zea mays	cis-acting regulatory element involved in light responsiveness
XsHSF1	CAT-box	GCCACT	1806	6	-	Arabidopsis thaliana	cis-acting regulatory element related to meristem expression
XsHSF1	CAAT-box	CCAAT	69	5	+	Arabidopsis thaliana	common cis-acting element in promoter and enhancer regions
XsHSF1	CAAT-box	CCAAT	78	5	+	Arabidopsis thaliana	common cis-acting element in promoter and enhancer regions
XsHSF1	CAAT-box	CAAAT	489	5	+	Pisum sativum	common cis-acting element in promoter and enhancer regions
XsHSF1	CAAT-box	CCAAT	558	5	+	Arabidopsis thaliana	common cis-acting element in promoter and enhancer regions
XsHSF1	CAAT-box	CAAAT	698	5	-	Pisum sativum	common cis-acting element in promoter and enhancer regions
XsHSF1	CAAT-box	CAAAT	726	5	-	Pisum sativum	common cis-acting element in promoter and enhancer regions
XsHSF1	CAAT-box	CCAAT	861	5	+	Arabidopsis thaliana	common cis-acting element in promoter and enhancer regions
XsHSF1	CAAT-box	CCAAT	986	5	-	Arabidopsis thaliana	common cis-acting element in promoter and enhancer regions
XsHSF1	CAAT-box	CAAAT	1039	5	-	Pisum sativum	common cis-acting element in promoter and enhancer regions
XsHSF1	CAAT-box	CAAAT	1277	5	-	Pisum sativum	common cis-acting element in promoter and enhancer regions
XsHSF1	CAAT-box	CAAAT	1517	5	-	Pisum sativum	common cis-acting element in promoter and enhancer regions
XsHSF1	CAAT-box	CAAAT	1608	5	-	Pisum sativum	common cis-acting element in promoter and enhancer regions
XsHSF1	CAAT-box	CCAAT	1646	5	-	Arabidopsis thaliana	common cis-acting element in promoter and enhancer regions
XsHSF1	CAAT-box	CAAAT	1760	5	+	Pisum sativum	common cis-acting element in promoter and enhancer regions
XsHSF1	CAAT-box	CCAAT	1776	5	+	Arabidopsis thaliana	common cis-acting element in promoter and enhancer regions
XsHSF1	CAAT-box	CAAAT	1784	5	-	Pisum sativum	common cis-acting element in promoter and enhancer regions
XsHSF1	CAAT-box	CCAAT	1820	5	+	Arabidopsis thaliana	common cis-acting element in promoter and enhancer regions
XsHSF1	CAAT-box	CAAAT	1946	5	+	Pisum sativum	common cis-acting element in promoter and enhancer regions
XsHSF1	TATA-box	ATATAA	788	6	+	Brassica oleracea	core promoter element around -30 of transcription start
XsHSF1	TATA-box	TATA	789	4	+	Arabidopsis thaliana	core promoter element around -30 of transcription start
XsHSF1	TATA-box	ATTATA	809	6	+	Brassica napus	core promoter element around -30 of transcription start
XsHSF1	TATA-box	TATATAA	810	7	-	Arabidopsis thaliana	core promoter element around -30 of transcription start
XsHSF1	TATA-box	TATATA	811	6	+	Arabidopsis thaliana	core promoter element around -30 of transcription start
XsHSF1	TATA-box	ATATAT	812	6	+	Brassica napus	core promoter element around -30 of transcription start
XsHSF1	TATA-box	TATA	813	4	+	Arabidopsis thaliana	core promoter element around -30 of transcription start
XsHSF1	TATA-box	ATATAT	1013	6	-	Brassica napus	core promoter element around -30 of transcription start
XsHSF1	TATA-box	TATATA	1014	6	-	Arabidopsis thaliana	core promoter element around -30 of transcription start
XsHSF1	TATA-box	ATATAT	1015	6	-	Brassica napus	core promoter element around -30 of transcription start
XsHSF1	TATA-box	TATA	1016	4	-	Arabidopsis thaliana	core promoter element around -30 of transcription start
XsHSF1	TATA-box	TATAAATA	1018	8	-	Daucus carota	core promoter element around -30 of transcription start
XsHSF1	TATA-box	TATAAAT	1019	7	-	Brassica juncea	core promoter element around -30 of transcription start
XsHSF1	TATA-box	TATAAA	1020	6	-	Helianthus annuus	core promoter element around -30 of transcription start
XsHSF1	TATA-box	TATAA	1021	5	-	Arabidopsis thaliana	core promoter element around -30 of transcription start
XsHSF1	TATA-box	TATA	1022	4	-	Arabidopsis thaliana	core promoter element around -30 of transcription start
XsHSF1	TATA-box	TATACA	1127	6	-	Helianthus annuus	core promoter element around -30 of transcription start
XsHSF1	TATA-box	TATA	1129	4	-	Arabidopsis thaliana	core promoter element around -30 of transcription start
XsHSF1	TATA-box	TATAA	1135	5	-	Arabidopsis thaliana	core promoter element around -30 of transcription start
XsHSF1	TATA-box	TATA	1136	4	-	Arabidopsis thaliana	core promoter element around -30 of transcription start
XsHSF1	TATA-box	TATAA	1141	5	-	Arabidopsis thaliana	core promoter element around -30 of transcription start
XsHSF1	TATA-box	TATA	1142	4	-	Arabidopsis thaliana	core promoter element around -30 of transcription start
XsHSF1	TATA-box	ATTATA	1145	6	+	Brassica napus	core promoter element around -30 of transcription start
XsHSF1	TATA-box	TATAA	1146	5	-	Arabidopsis thaliana	core promoter element around -30 of transcription start
XsHSF1	TATA-box	TATA	1147	4	-	Arabidopsis thaliana	core promoter element around -30 of transcription start
XsHSF1	TATA-box	TATAAATA	1167	8	-	Daucus carota	core promoter element around -30 of transcription start
XsHSF1	TATA-box	TATAAAT	1168	7	-	Brassica juncea	core promoter element around -30 of transcription start
XsHSF1	TATA-box	TATAAA	1169	6	-	Helianthus annuus	core promoter element around -30 of transcription start
XsHSF1	TATA-box	TATAA	1170	5	-	Arabidopsis thaliana	core promoter element around -30 of transcription start
XsHSF1	TATA-box	TATA	1171	4	-	Arabidopsis thaliana	core promoter element around -30 of transcription start
XsHSF1	TATA-box	ATATAA	1233	6	+	Brassica oleracea	core promoter element around -30 of transcription start
XsHSF1	TATA-box	TATA	1234	4	-	Arabidopsis thaliana	core promoter element around -30 of transcription start
XsHSF1	TATA-box	TATACA	1268	6	-	Helianthus annuus	core promoter element around -30 of transcription start
XsHSF1	TATA-box	TATA	1270	4	-	Arabidopsis thaliana	core promoter element around -30 of transcription start
XsHSF1	TATA-box	ATTATA	1342	6	+	Brassica napus	core promoter element around -30 of transcription start
XsHSF1	TATA-box	TATAA	1343	5	-	Arabidopsis thaliana	core promoter element around -30 of transcription start
XsHSF1	TATA-box	TATA	1344	4	-	Arabidopsis thaliana	core promoter element around -30 of transcription start
XsHSF1	TATA-box	ccTATAAAaa	1556	9	+	Arabidopsis thaliana	core promoter element around -30 of transcription start
XsHSF1	TATA-box	TATA	1558	4	-	Arabidopsis thaliana	core promoter element around -30 of transcription start
XsHSF1	TATA-box	TATATTTATATTT	1563	12	-	Avena sativa	core promoter element around -30 of transcription start
XsHSF1	TATA-box	ATATAA	1565	6	+	Brassica oleracea	core promoter element around -30 of transcription start
XsHSF1	TATA-box	TATA	1566	4	-	Arabidopsis thaliana	core promoter element around -30 of transcription start
XsHSF1	TATA-box	ATTATA	1570	6	+	Brassica napus	core promoter element around -30 of transcription start
XsHSF1	TATA-box	TATAA	1571	5	-	Arabidopsis thaliana	core promoter element around -30 of transcription start
XsHSF1	TATA-box	TATA	1572	4	-	Arabidopsis thaliana	core promoter element around -30 of transcription start
XsHSF1	TATA-box	taTATAAAtc	1669	9	-	Arabidopsis thaliana	core promoter element around -30 of transcription start
XsHSF1	TATA-box	TATAAAT	1670	7	-	Brassica juncea	core promoter element around -30 of transcription start
XsHSF1	TATA-box	TATAAA	1671	6	-	Helianthus annuus	core promoter element around -30 of transcription start
XsHSF1	TATA-box	TATATAA	1672	7	-	Arabidopsis thaliana	core promoter element around -30 of transcription start
XsHSF1	TATA-box	TATATA	1673	6	-	Arabidopsis thaliana	core promoter element around -30 of transcription start
XsHSF1	TATA-box	ATATAA	1674	6	+	Brassica oleracea	core promoter element around -30 of transcription start
XsHSF1	TATA-box	TATA	1675	4	-	Arabidopsis thaliana	core promoter element around -30 of transcription start
XsHSF1	TATA-box	ATTATA	1763	6	+	Brassica napus	core promoter element around -30 of transcription start
XsHSF1	TATA-box	TATAA	1764	5	-	Arabidopsis thaliana	core promoter element around -30 of transcription start
XsHSF1	TATA-box	TATA	1765	4	-	Arabidopsis thaliana	core promoter element around -30 of transcription start
XsHSF1	TATA-box	ATATAA	1793	6	+	Brassica oleracea	core promoter element around -30 of transcription start
XsHSF1	TATA-box	TATA	1794	4	-	Arabidopsis thaliana	core promoter element around -30 of transcription start
XsHSF1	TATA-box	ATATAA	1949	6	+	Brassica oleracea	core promoter element around -30 of transcription start
XsHSF1	TATA-box	TATA	1950	4	-	Arabidopsis thaliana	core promoter element around -30 of transcription start
XsHSF1	P-box	CCTTTTG	1324	7	-	Oryza sativa	gibberellin-responsive element
XsHSF1	GT1-motif	GGTTAA	589	6	-	Arabidopsis thaliana	light responsive element
XsHSF1	Box 4	ATTAAT	1211	6	-	Petroselinum crispum	part of a conserved DNA module involved in light responsiveness
XsHSF1	Box 4	ATTAAT	1548	6	-	Petroselinum crispum	part of a conserved DNA module involved in light responsiveness
XsHSF1	Box 4	ATTAAT	1690	6	-	Petroselinum crispum	part of a conserved DNA module involved in light responsiveness
XsHSF1	Box 4	ATTAAT	1751	6	-	Petroselinum crispum	part of a conserved DNA module involved in light responsiveness
XsHSF1	Box 4	ATTAAT	1958	6	-	Petroselinum crispum	part of a conserved DNA module involved in light responsiveness
XsHSF1	GATA-motif	AAGGATAAGG	1880	9	-	Solanum tuberosum	part of a light responsive element
XsHSF1		motif_sequence	165	4	-	organism	short_function
XsHSF1		motif_sequence	248	4	+	organism	short_function
XsHSF1		motif_sequence	572	4	+	organism	short_function
XsHSF1		motif_sequence	582	4	-	organism	short_function
XsHSF1		motif_sequence	746	4	+	organism	short_function
XsHSF1		motif_sequence	1867	4	+	organism	short_function
XsHSF1	Unnamed__6	taTAAATATct	1015	10	-	Zea mays
XsHSF1	Unnamed__6	taTAAATATct	1270	10	+	Zea mays
XsHSF1	W box	TTGACC	700	6	+	Arabidopsis thaliana
XsHSF1	MYB-like sequence	TAACCA	36	6	+	Arabidopsis thaliana
XsHSF1	MYB-like sequence	TAACCA	75	6	+	Arabidopsis thaliana
XsHSF1	MYB-like sequence	TAACCA	1026	6	-	Arabidopsis thaliana
XsHSF1	Unnamed__1	CGTGG	475	5	+	Zea mays
XsHSF1	Unnamed__1	CGTGG	630	5	-	Zea mays
XsHSF1	ERE	ATTTCATA	1363	8	+	Nicotiana glutinos
XsHSF1	ERE	ATTTTAAA	1962	8	+	Nicotiana glutinos
XsHSF1	STRE	AGGGG	969	5	+	Arabidopsis thaliana
XsHSF1	STRE	AGGGG	1916	5	-	Arabidopsis thaliana
XsHSF1	WUN-motif	TTATTACAT	1253	9	-	Nicotiana glutinosa
XsHSF1	AT~TATA-box	TATATA	811	6	+	Arabidopsis thaliana
XsHSF1	AT~TATA-box	TATATA	1014	6	-	Arabidopsis thaliana
XsHSF1	AT~TATA-box	TATATAAA	1671	8	-	Arabidopsis thaliana
XsHSF1	AT~TATA-box	TATATA	1673	6	-	Arabidopsis thaliana
XsHSF1	Unnamed__4	CTCC	137	4	-	Petroselinum hortense
XsHSF1	Unnamed__4	CTCC	191	4	-	Petroselinum hortense
XsHSF1	Unnamed__4	CTCC	198	4	-	Petroselinum hortense
XsHSF1	Unnamed__4	CTCC	229	4	-	Petroselinum hortense
XsHSF1	Unnamed__4	CTCC	481	4	+	Petroselinum hortense
XsHSF1	Unnamed__4	CTCC	574	4	+	Petroselinum hortense
XsHSF1	Unnamed__4	CTCC	598	4	-	Petroselinum hortense
XsHSF1	Unnamed__4	CTCC	748	4	+	Petroselinum hortense
XsHSF1	Unnamed__4	CTCC	903	4	+	Petroselinum hortense
XsHSF1	Unnamed__4	CTCC	954	4	+	Petroselinum hortense
XsHSF1	Unnamed__4	CTCC	1065	4	+	Petroselinum hortense
XsHSF1	Unnamed__4	CTCC	1450	4	+	Petroselinum hortense
XsHSF1	Unnamed__4	CTCC	1638	4	+	Petroselinum hortense
XsHSF1	Unnamed__4	CTCC	1854	4	+	Petroselinum hortense
XsHSF1	Unnamed__4	CTCC	1869	4	+	Petroselinum hortense
XsHSF1	JERE	AGACCGCC	304	8	+	Arabidopsis thaliana
XsHSF1	CAAT-box	CAAT	13	4	+	Nicotiana glutinosa
XsHSF1	CAAT-box	CAAT	70	4	+	Nicotiana glutinosa
XsHSF1	CAAT-box	CAAT	79	4	+	Nicotiana glutinosa
XsHSF1	CAAT-box	CAAT	96	4	+	Nicotiana glutinosa
XsHSF1	CAAT-box	CAAT	246	4	+	Nicotiana glutinosa
XsHSF1	CAAT-box	CAAT	448	4	+	Nicotiana glutinosa
XsHSF1	CAAT-box	CAAT	455	4	+	Nicotiana glutinosa
XsHSF1	CAAT-box	CAAT	515	4	+	Nicotiana glutinosa
XsHSF1	CAAT-box	CAAT	559	4	+	Nicotiana glutinosa
XsHSF1	CAAT-box	CAAT	604	4	-	Nicotiana glutinosa
XsHSF1	CAAT-box	CAAT	662	4	+	Nicotiana glutinosa
XsHSF1	CAAT-box	CAAT	862	4	+	Nicotiana glutinosa
XsHSF1	CAAT-box	CAAT	984	4	+	Nicotiana glutinosa
XsHSF1	CAAT-box	CAAT	1034	4	+	Nicotiana glutinosa
XsHSF1	CAAT-box	CAAT	1122	4	-	Nicotiana glutinosa
XsHSF1	CAAT-box	CAAT	1203	4	-	Nicotiana glutinosa
XsHSF1	CAAT-box	CAAT	1266	4	-	Nicotiana glutinosa
XsHSF1	CAAT-box	CAAT	1302	4	+	Nicotiana glutinosa
XsHSF1	CAAT-box	CAAT	1441	4	-	Nicotiana glutinosa
XsHSF1	CAAT-box	CAAT	1512	4	+	Nicotiana glutinosa
XsHSF1	CAAT-box	CAAT	1592	4	-	Nicotiana glutinosa
XsHSF1	CAAT-box	CAAT	1698	4	+	Nicotiana glutinosa
XsHSF1	CAAT-box	CAAT	1777	4	+	Nicotiana glutinosa
XsHSF1	CAAT-box	CAAT	1811	4	+	Nicotiana glutinosa
XsHSF1	CAAT-box	CAAT	1821	4	+	Nicotiana glutinosa
XsHSF1	MYB	TAACCA	36	6	+	Arabidopsis thaliana
XsHSF1	MYB	TAACCA	75	6	+	Arabidopsis thaliana
XsHSF1	MYB	CAACCA	298	6	+	Arabidopsis thaliana
XsHSF1	MYB	TAACCA	1026	6	-	Arabidopsis thaliana
XsHSF1	MYB	CAACCA	1068	6	+	Arabidopsis thaliana
XsHSF1	MYB	CAACCA	1469	6	+	Arabidopsis thaliana
XsHSF1	MYB	CAACCA	1535	6	+	Arabidopsis thaliana
XsHSF1	MYB	CAACCA	1817	6	+	Arabidopsis thaliana
XsHSF1	MYB	CAACCA	1860	6	+	Arabidopsis thaliana
XsHSF1	MYC	CATGTG	146	6	+	Arabidopsis thaliana
XsHSF1	MYC	CATTTG	489	6	-	Arabidopsis thaliana
XsHSF1	MYC	CATGTG	543	6	-	Arabidopsis thaliana
XsHSF1	MYC	CAATTG	984	6	+	Arabidopsis thaliana
XsHSF2	Unnamed__1	GAATTTAATTAA	925	11	-	Glycine max	60K protein binding site
XsHSF2	TC-rich repeats	ATTCTCTAAC	1843	9	+	Nicotiana tabacum	cis-acting element involved in defense and stress responsiveness
XsHSF2	TCA-element	CCATCTTTTT	1333	9	+	Nicotiana tabacum	cis-acting element involved in salicylic acid responsiveness
XsHSF2	ABRE	TACGGTC	1785	7	-	Arabidopsis thaliana	cis-acting element involved in the abscisic acid responsiveness
XsHSF2	A-box	CCGTCC	565	6	-	Petroselinum crispum	cis-acting regulatory element
XsHSF2	CGTCA-motif	CGTCA	868	5	-	Hordeum vulgare	cis-acting regulatory element involved in the MeJA-responsiveness
XsHSF2	TGACG-motif	TGACG	868	5	+	Hordeum vulgare	cis-acting regulatory element involved in the MeJA-responsiveness
XsHSF2	GCN4_motif	TGAGTCA	1005	7	+	Oryza sativa	cis-regulatory element involved in endosperm expression
XsHSF2	CAAT-box	CAAAT	201	5	-	Pisum sativum	common cis-acting element in promoter and enhancer regions
XsHSF2	CAAT-box	CAAAT	674	5	-	Pisum sativum	common cis-acting element in promoter and enhancer regions
XsHSF2	CAAT-box	CAAAT	851	5	+	Pisum sativum	common cis-acting element in promoter and enhancer regions
XsHSF2	CAAT-box	CAAAT	885	5	+	Pisum sativum	common cis-acting element in promoter and enhancer regions
XsHSF2	CAAT-box	CAAAT	896	5	+	Pisum sativum	common cis-acting element in promoter and enhancer regions
XsHSF2	CAAT-box	CAAAT	903	5	-	Pisum sativum	common cis-acting element in promoter and enhancer regions
XsHSF2	CAAT-box	CAAAT	940	5	-	Pisum sativum	common cis-acting element in promoter and enhancer regions
XsHSF2	CAAT-box	CAAAT	1024	5	+	Pisum sativum	common cis-acting element in promoter and enhancer regions
XsHSF2	CAAT-box	CAAAT	1031	5	-	Pisum sativum	common cis-acting element in promoter and enhancer regions
XsHSF2	CAAT-box	CAAAT	1057	5	+	Pisum sativum	common cis-acting element in promoter and enhancer regions
XsHSF2	CAAT-box	CAAAT	1060	5	-	Pisum sativum	common cis-acting element in promoter and enhancer regions
XsHSF2	CAAT-box	CAAAT	1148	5	-	Pisum sativum	common cis-acting element in promoter and enhancer regions
XsHSF2	CAAT-box	CAAAT	1546	5	+	Pisum sativum	common cis-acting element in promoter and enhancer regions
XsHSF2	CAAT-box	CAAAT	1568	5	-	Pisum sativum	common cis-acting element in promoter and enhancer regions
XsHSF2	CAAT-box	CCAAT	1619	5	-	Arabidopsis thaliana	common cis-acting element in promoter and enhancer regions
XsHSF2	CAAT-box	CAAAT	1636	5	-	Pisum sativum	common cis-acting element in promoter and enhancer regions
XsHSF2	CAAT-box	CCAAT	1685	5	+	Arabidopsis thaliana	common cis-acting element in promoter and enhancer regions
XsHSF2	CAAT-box	CAAAT	1879	5	+	Pisum sativum	common cis-acting element in promoter and enhancer regions
XsHSF2	CAAT-box	CCAAT	1891	5	-	Arabidopsis thaliana	common cis-acting element in promoter and enhancer regions
XsHSF2	CAAT-box	CAAAT	1962	5	+	Pisum sativum	common cis-acting element in promoter and enhancer regions
XsHSF2	CAAT-box	CAAAT	1986	5	+	Pisum sativum	common cis-acting element in promoter and enhancer regions
XsHSF2	TATA-box	TATAAAA	38	7	-	Pisum sativum	core promoter element around -30 of transcription start
XsHSF2	TATA-box	TATAAA	39	6	-	Helianthus annuus	core promoter element around -30 of transcription start
XsHSF2	TATA-box	TATAA	40	5	-	Arabidopsis thaliana	core promoter element around -30 of transcription start
XsHSF2	TATA-box	TATA	41	4	+	Arabidopsis thaliana	core promoter element around -30 of transcription start
XsHSF2	TATA-box	TACAAAA	78	7	-	Oryza sativa	core promoter element around -30 of transcription start
XsHSF2	TATA-box	ccTATAAAaa	772	9	+	Arabidopsis thaliana	core promoter element around -30 of transcription start
XsHSF2	TATA-box	ATATAA	773	6	+	Brassica oleracea	core promoter element around -30 of transcription start
XsHSF2	TATA-box	TATA	774	4	+	Arabidopsis thaliana	core promoter element around -30 of transcription start
XsHSF2	TATA-box	TATAAA	826	6	-	Helianthus annuus	core promoter element around -30 of transcription start
XsHSF2	TATA-box	TATAA	827	5	-	Arabidopsis thaliana	core promoter element around -30 of transcription start
XsHSF2	TATA-box	TATA	828	4	+	Arabidopsis thaliana	core promoter element around -30 of transcription start
XsHSF2	TATA-box	ATTATA	837	6	+	Brassica napus	core promoter element around -30 of transcription start
XsHSF2	TATA-box	TATAA	838	5	-	Arabidopsis thaliana	core promoter element around -30 of transcription start
XsHSF2	TATA-box	TATA	839	4	+	Arabidopsis thaliana	core promoter element around -30 of transcription start
XsHSF2	TATA-box	ATATAA	854	6	+	Brassica oleracea	core promoter element around -30 of transcription start
XsHSF2	TATA-box	TATA	855	4	+	Arabidopsis thaliana	core promoter element around -30 of transcription start
XsHSF2	TATA-box	ATTATA	922	6	+	Brassica napus	core promoter element around -30 of transcription start
XsHSF2	TATA-box	TATAA	923	5	-	Arabidopsis thaliana	core promoter element around -30 of transcription start
XsHSF2	TATA-box	TATA	924	4	+	Arabidopsis thaliana	core promoter element around -30 of transcription start
XsHSF2	TATA-box	TATA	1200	4	-	Arabidopsis thaliana	core promoter element around -30 of transcription start
XsHSF2	TATA-box	TATTTAAA	1225	8	+	Arabidopsis thaliana	core promoter element around -30 of transcription start
XsHSF2	TATA-box	TATTTAAA	1227	8	-	Arabidopsis thaliana	core promoter element around -30 of transcription start
XsHSF2	TATA-box	ATTATA	1236	6	+	Brassica napus	core promoter element around -30 of transcription start
XsHSF2	TATA-box	TATAA	1237	5	-	Arabidopsis thaliana	core promoter element around -30 of transcription start
XsHSF2	TATA-box	TATA	1238	4	-	Arabidopsis thaliana	core promoter element around -30 of transcription start
XsHSF2	TATA-box	TATTTAAA	1528	8	-	Arabidopsis thaliana	core promoter element around -30 of transcription start
XsHSF2	TATA-box	ATATAT	1533	6	-	Brassica napus	core promoter element around -30 of transcription start
XsHSF2	TATA-box	TATA	1534	4	-	Arabidopsis thaliana	core promoter element around -30 of transcription start
XsHSF2	TATA-box	TACATAAA	1689	8	-	Oryza sativa	core promoter element around -30 of transcription start
XsHSF2	TATA-box	TATTTAAA	1761	8	+	Arabidopsis thaliana	core promoter element around -30 of transcription start
XsHSF2	TATA-box	TATAAGAA	1898	8	-	Zea mays	core promoter element around -30 of transcription start
XsHSF2	TATA-box	TATAA	1901	5	-	Arabidopsis thaliana	core promoter element around -30 of transcription start
XsHSF2	TATA-box	TATA	1902	4	-	Arabidopsis thaliana	core promoter element around -30 of transcription start
XsHSF2	TATA-box	TATA	1974	4	-	Arabidopsis thaliana	core promoter element around -30 of transcription start
XsHSF2	GC-motif	CCCCCG	356	6	-	Zea mays	enhancer-like element involved in anoxic specific inducibility
XsHSF2	Sp1	GGGCGG	353	6	+	Oryza sativa	light responsive element
XsHSF2	GT1-motif	GGTTAA	1500	6	+	Arabidopsis thaliana	light responsive element
XsHSF2	MBS	CAACTG	724	6	-	Arabidopsis thaliana	MYB binding site involved in drought-inducibility
XsHSF2	MRE	AACCTAA	1497	7	-	Petroselinum crispum	MYB binding site involved in light responsiveness
XsHSF2	CCAAT-box	CAACGG	98	6	+	Hordeum vulgare	MYBHv1 binding site
XsHSF2	Box 4	ATTAAT	629	6	+	Petroselinum crispum	part of a conserved DNA module involved in light responsiveness
XsHSF2	GATA-motif	AAGATAAGATT	634	10	-	Arabidopsis thaliana	part of a light responsive element
XsHSF2	Box III	atCATTTTCACt	1318	11	-	Pisum sativum	protein binding site
XsHSF2		motif_sequence	323	4	+	organism	short_function
XsHSF2		motif_sequence	409	4	+	organism	short_function
XsHSF2		motif_sequence	490	4	-	organism	short_function
XsHSF2		motif_sequence	547	4	+	organism	short_function
XsHSF2		motif_sequence	572	4	-	organism	short_function
XsHSF2		motif_sequence	790	4	-	organism	short_function
XsHSF2		motif_sequence	1120	4	+	organism	short_function
XsHSF2		motif_sequence	1249	4	+	organism	short_function
XsHSF2		motif_sequence	1705	4	-	organism	short_function
XsHSF2		motif_sequence	1776	4	+	organism	short_function
XsHSF2		motif_sequence	1833	4	+	organism	short_function
XsHSF2		motif_sequence	1915	4	+	organism	short_function
XsHSF2	MYB recognition site	CCGTTG	98	6	-	Arabidopsis thaliana
XsHSF2	ERE	ATTTTAAA	236	8	+	Nicotiana glutinos
XsHSF2	ERE	ATTTTAAA	888	8	+	Nicotiana glutinos
XsHSF2	TCA	TCATCTTCAT	321	9	+	Pisum sativum
XsHSF2	Myb	CAACTG	724	6	-	Arabidopsis thaliana
XsHSF2	Myb	TAACTG	1282	6	+	Arabidopsis thaliana
XsHSF2	Myb	TAACTG	1441	6	-	Arabidopsis thaliana
XsHSF2	AAGAA-motif	GAAAGAA	1836	7	-	Avena sativa
XsHSF2	AAGAA-motif	GAAAGAA	1840	7	-	Avena sativa
XsHSF2	AAGAA-motif	GAAAGAA	1869	7	-	Avena sativa
XsHSF2	Unnamed__6	taTAAATATct	628	10	+	Zea mays
XsHSF2	W box	TTGACC	115	6	-	Arabidopsis thaliana
XsHSF2	W box	TTGACC	757	6	+	Arabidopsis thaliana
XsHSF2	W box	TTGACC	1310	6	+	Arabidopsis thaliana
XsHSF2	W box	TTGACC	1358	6	+	Arabidopsis thaliana
XsHSF2	W box	TTGACC	1720	6	+	Arabidopsis thaliana
XsHSF2	as-1	TGACG	868	5	+	Arabidopsis thaliana
XsHSF2	MYC	CAATTG	754	6	+	Arabidopsis thaliana
XsHSF2	MYC	CATTTG	1879	6	-	Arabidopsis thaliana
XsHSF2	CCGTCC motif	CCGTCC	565	6	-	Nicotiana tabacum
XsHSF2	MYB	CAACCA	193	6	-	Arabidopsis thaliana
XsHSF2	MYB	CAACCA	1286	6	-	Arabidopsis thaliana
XsHSF2	MYB	CAACCA	1571	6	-	Arabidopsis thaliana
XsHSF2	CAAT-box	CAAT	57	4	+	Nicotiana glutinosa
XsHSF2	CAAT-box	CAAT	118	4	+	Nicotiana glutinosa
XsHSF2	CAAT-box	CAAT	234	4	+	Nicotiana glutinosa
XsHSF2	CAAT-box	CAAT	313	4	+	Nicotiana glutinosa
XsHSF2	CAAT-box	CAAT	613	4	-	Nicotiana glutinosa
XsHSF2	CAAT-box	CAAT	684	4	-	Nicotiana glutinosa
XsHSF2	CAAT-box	CAAT	754	4	+	Nicotiana glutinosa
XsHSF2	CAAT-box	CAAT	756	4	-	Nicotiana glutinosa
XsHSF2	CAAT-box	CAAT	835	4	+	Nicotiana glutinosa
XsHSF2	CAAT-box	CAAT	920	4	+	Nicotiana glutinosa
XsHSF2	CAAT-box	CAAT	1072	4	+	Nicotiana glutinosa
XsHSF2	CAAT-box	CAAT	1112	4	+	Nicotiana glutinosa
XsHSF2	CAAT-box	CAAT	1157	4	+	Nicotiana glutinosa
XsHSF2	CAAT-box	CAAT	1205	4	-	Nicotiana glutinosa
XsHSF2	CAAT-box	CAAT	1352	4	+	Nicotiana glutinosa
XsHSF2	CAAT-box	CAAT	1454	4	+	Nicotiana glutinosa
XsHSF2	CAAT-box	CAAT	1493	4	+	Nicotiana glutinosa
XsHSF2	CAAT-box	CAAT	1549	4	-	Nicotiana glutinosa
XsHSF2	CAAT-box	CAAT	1605	4	+	Nicotiana glutinosa
XsHSF2	CAAT-box	CAAT	1630	4	-	Nicotiana glutinosa
XsHSF2	CAAT-box	CAAT	1634	4	+	Nicotiana glutinosa
XsHSF2	CAAT-box	CAAT	1686	4	+	Nicotiana glutinosa
XsHSF2	CAAT-box	CAAT	1715	4	+	Nicotiana glutinosa
XsHSF2	CAAT-box	CAAT	1774	4	+	Nicotiana glutinosa
XsHSF2	CAAT-box	CAAT	1831	4	+	Nicotiana glutinosa
XsHSF2	CCGTCC-box	CCGTCC	565	6	-	Petroselinum hortense
XsHSF2	Unnamed__4	CTCC	296	4	-	Petroselinum hortense
XsHSF2	Unnamed__4	CTCC	317	4	-	Petroselinum hortense
XsHSF2	Unnamed__4	CTCC	411	4	+	Petroselinum hortense
XsHSF2	Unnamed__4	CTCC	490	4	-	Petroselinum hortense
XsHSF2	Unnamed__4	CTCC	549	4	+	Petroselinum hortense
XsHSF2	Unnamed__4	CTCC	572	4	-	Petroselinum hortense
XsHSF2	Unnamed__4	CTCC	993	4	-	Petroselinum hortense
XsHSF2	Unnamed__4	CTCC	1778	4	+	Petroselinum hortense
XsHSF2	Unnamed__4	CTCC	1818	4	+	Petroselinum hortense
XsHSF2	WUN-motif	AAATTACTA	1143	9	-	Nicotiana glutinosa
XsHSF2	WUN-motif	AAATTACT	1144	8	-	Nicotiana glutinosa
XsHSF2	STRE	AGGGG	62	5	+	Arabidopsis thaliana
XsHSF2	STRE	AGGGG	688	5	+	Arabidopsis thaliana
XsHSF2	STRE	AGGGG	1278	5	-	Arabidopsis thaliana
XsHSF3	AT-rich element	ATAGAAATCAA	1035	10	+	Glycine max	binding site of AT-rich DNA binding protein (ATBP-1)
XsHSF3	TC-rich repeats	ATTCTCTAAC	1240	9	+	Nicotiana tabacum	cis-acting element involved in defense and stress responsiveness
XsHSF3	TC-rich repeats	ATTCTCTAAC	1280	9	-	Nicotiana tabacum	cis-acting element involved in defense and stress responsiveness
XsHSF3	LTR	CCGAAA	1840	6	+	Hordeum vulgare	cis-acting element involved in low-temperature responsiveness
XsHSF3	LTR	CCGAAA	1932	6	+	Hordeum vulgare	cis-acting element involved in low-temperature responsiveness
XsHSF3	TCA-element	CCATCTTTTT	766	9	+	Nicotiana tabacum	cis-acting element involved in salicylic acid responsiveness
XsHSF3	ABRE	ACGTG	1858	5	+	Arabidopsis thaliana	cis-acting element involved in the abscisic acid responsiveness
XsHSF3	A-box	CCGTCC	196	6	+	Petroselinum crispum	cis-acting regulatory element
XsHSF3	ARE	AAACCA	1085	6	+	Zea mays	cis-acting regulatory element essential for the anaerobic induction
XsHSF3	ARE	AAACCA	1714	6	+	Zea mays	cis-acting regulatory element essential for the anaerobic induction
XsHSF3	circadian	CAAAGATATC	566	9	+	Lycopersicon esculentum	cis-acting regulatory element involved in circadian control
XsHSF3	G-box	CACGAC	677	6	-	Zea mays	cis-acting regulatory element involved in light responsiveness
XsHSF3	G-box	CACGTC	1857	6	-	Zea mays	cis-acting regulatory element involved in light responsiveness
XsHSF3	TGACG-motif	TGACG	1856	5	+	Hordeum vulgare	cis-acting regulatory element involved in the MeJA-responsiveness
XsHSF3	CGTCA-motif	CGTCA	1856	5	-	Hordeum vulgare	cis-acting regulatory element involved in the MeJA-responsiveness
XsHSF3	O2-site	GATGATGTGG	1259	9	-	Zea mays	cis-acting regulatory element involved in zein metabolism regulation
XsHSF3	CAAT-box	CCAAT	29	5	-	Arabidopsis thaliana	common cis-acting element in promoter and enhancer regions
XsHSF3	CAAT-box	TGCAAATCT	435	9	+	Brassica juncea	common cis-acting element in promoter and enhancer regions
XsHSF3	CAAT-box	CAAAT	437	5	+	Pisum sativum	common cis-acting element in promoter and enhancer regions
XsHSF3	CAAT-box	CCAAT	540	5	-	Arabidopsis thaliana	common cis-acting element in promoter and enhancer regions
XsHSF3	CAAT-box	CCAAT	950	5	+	Arabidopsis thaliana	common cis-acting element in promoter and enhancer regions
XsHSF3	CAAT-box	CAAAT	956	5	+	Pisum sativum	common cis-acting element in promoter and enhancer regions
XsHSF3	CAAT-box	CCAAT	1088	5	+	Arabidopsis thaliana	common cis-acting element in promoter and enhancer regions
XsHSF3	CAAT-box	CAAAT	1104	5	-	Pisum sativum	common cis-acting element in promoter and enhancer regions
XsHSF3	CAAT-box	CCAAT	1168	5	-	Arabidopsis thaliana	common cis-acting element in promoter and enhancer regions
XsHSF3	CAAT-box	CCAAT	1293	5	-	Arabidopsis thaliana	common cis-acting element in promoter and enhancer regions
XsHSF3	CAAT-box	CAAAT	1352	5	+	Pisum sativum	common cis-acting element in promoter and enhancer regions
XsHSF3	CAAT-box	CCAAT	1367	5	-	Arabidopsis thaliana	common cis-acting element in promoter and enhancer regions
XsHSF3	CAAT-box	CAAAT	1454	5	+	Pisum sativum	common cis-acting element in promoter and enhancer regions
XsHSF3	CAAT-box	CAAAT	1460	5	+	Pisum sativum	common cis-acting element in promoter and enhancer regions
XsHSF3	CAAT-box	CAAAT	1565	5	-	Pisum sativum	common cis-acting element in promoter and enhancer regions
XsHSF3	CAAT-box	CAAAT	1884	5	-	Pisum sativum	common cis-acting element in promoter and enhancer regions
XsHSF3	CAAT-box	CAAAT	1901	5	-	Pisum sativum	common cis-acting element in promoter and enhancer regions
XsHSF3	TATA-box	ATTATA	125	6	+	Brassica napus	core promoter element around -30 of transcription start
XsHSF3	TATA-box	TATAA	126	5	-	Arabidopsis thaliana	core promoter element around -30 of transcription start
XsHSF3	TATA-box	TATA	127	4	+	Arabidopsis thaliana	core promoter element around -30 of transcription start
XsHSF3	TATA-box	TATTTAAA	180	8	-	Arabidopsis thaliana	core promoter element around -30 of transcription start
XsHSF3	TATA-box	taTATAAAtc	182	9	+	Arabidopsis thaliana	core promoter element around -30 of transcription start
XsHSF3	TATA-box	ccTATAAAaa	310	9	-	Arabidopsis thaliana	core promoter element around -30 of transcription start
XsHSF3	TATA-box	taTATAAAg	468	9	-	Lycopersicon esculentum	core promoter element around -30 of transcription start
XsHSF3	TATA-box	TATAAA	469	6	-	Helianthus annuus	core promoter element around -30 of transcription start
XsHSF3	TATA-box	TATATAA	470	7	-	Arabidopsis thaliana	core promoter element around -30 of transcription start
XsHSF3	TATA-box	TATATA	471	6	+	Arabidopsis thaliana	core promoter element around -30 of transcription start
XsHSF3	TATA-box	ATATAA	472	6	+	Brassica oleracea	core promoter element around -30 of transcription start
XsHSF3	TATA-box	TATA	473	4	+	Arabidopsis thaliana	core promoter element around -30 of transcription start
XsHSF3	TATA-box	ATATAT	495	6	+	Brassica napus	core promoter element around -30 of transcription start
XsHSF3	TATA-box	TATA	496	4	+	Arabidopsis thaliana	core promoter element around -30 of transcription start
XsHSF3	TATA-box	ATATAT	514	6	+	Brassica napus	core promoter element around -30 of transcription start
XsHSF3	TATA-box	TATATA	515	6	+	Arabidopsis thaliana	core promoter element around -30 of transcription start
XsHSF3	TATA-box	TATA	517	4	+	Arabidopsis thaliana	core promoter element around -30 of transcription start
XsHSF3	TATA-box	TATA	545	4	+	Arabidopsis thaliana	core promoter element around -30 of transcription start
XsHSF3	TATA-box	ATATAT	786	6	+	Brassica napus	core promoter element around -30 of transcription start
XsHSF3	TATA-box	TATA	787	4	+	Arabidopsis thaliana	core promoter element around -30 of transcription start
XsHSF3	TATA-box	TATA	923	4	+	Arabidopsis thaliana	core promoter element around -30 of transcription start
XsHSF3	TATA-box	TATA	934	4	+	Arabidopsis thaliana	core promoter element around -30 of transcription start
XsHSF3	TATA-box	TATAA	987	5	-	Arabidopsis thaliana	core promoter element around -30 of transcription start
XsHSF3	TATA-box	TATA	988	4	+	Arabidopsis thaliana	core promoter element around -30 of transcription start
XsHSF3	TATA-box	TATTTAAA	1000	8	-	Arabidopsis thaliana	core promoter element around -30 of transcription start
XsHSF3	TATA-box	TATA	1009	4	-	Arabidopsis thaliana	core promoter element around -30 of transcription start
XsHSF3	TATA-box	ATTATA	1032	6	+	Brassica napus	core promoter element around -30 of transcription start
XsHSF3	TATA-box	TATAA	1033	5	-	Arabidopsis thaliana	core promoter element around -30 of transcription start
XsHSF3	TATA-box	TATA	1034	4	-	Arabidopsis thaliana	core promoter element around -30 of transcription start
XsHSF3	TATA-box	TATTTAAA	1067	8	+	Arabidopsis thaliana	core promoter element around -30 of transcription start
XsHSF3	TATA-box	TATTTAAA	1069	8	-	Arabidopsis thaliana	core promoter element around -30 of transcription start
XsHSF3	TATA-box	ATTATA	1221	6	+	Brassica napus	core promoter element around -30 of transcription start
XsHSF3	TATA-box	TATAA	1222	5	-	Arabidopsis thaliana	core promoter element around -30 of transcription start
XsHSF3	TATA-box	TATA	1223	4	-	Arabidopsis thaliana	core promoter element around -30 of transcription start
XsHSF3	TATA-box	taTATAAAtc	1320	9	+	Arabidopsis thaliana	core promoter element around -30 of transcription start
XsHSF3	TATA-box	ATATAA	1321	6	+	Brassica oleracea	core promoter element around -30 of transcription start
XsHSF3	TATA-box	TATA	1322	4	-	Arabidopsis thaliana	core promoter element around -30 of transcription start
XsHSF3	TATA-box	ATATAT	1508	6	-	Brassica napus	core promoter element around -30 of transcription start
XsHSF3	TATA-box	TATATA	1509	6	-	Arabidopsis thaliana	core promoter element around -30 of transcription start
XsHSF3	TATA-box	ATATAA	1510	6	+	Brassica oleracea	core promoter element around -30 of transcription start
XsHSF3	TATA-box	TATA	1511	4	-	Arabidopsis thaliana	core promoter element around -30 of transcription start
XsHSF3	TATA-box	TACAAAA	1517	7	-	Oryza sativa	core promoter element around -30 of transcription start
XsHSF3	TATA-box	ATTATA	1560	6	+	Brassica napus	core promoter element around -30 of transcription start
XsHSF3	TATA-box	TATAA	1561	5	-	Arabidopsis thaliana	core promoter element around -30 of transcription start
XsHSF3	TATA-box	TATA	1562	4	-	Arabidopsis thaliana	core promoter element around -30 of transcription start
XsHSF3	TATA-box	ccTATAAAaa	1612	9	+	Arabidopsis thaliana	core promoter element around -30 of transcription start
XsHSF3	TATA-box	ATTATA	1621	6	+	Brassica napus	core promoter element around -30 of transcription start
XsHSF3	TATA-box	TATATAA	1622	7	-	Arabidopsis thaliana	core promoter element around -30 of transcription start
XsHSF3	TATA-box	TATATA	1623	6	-	Arabidopsis thaliana	core promoter element around -30 of transcription start
XsHSF3	TATA-box	ATATAT	1624	6	-	Brassica napus	core promoter element around -30 of transcription start
XsHSF3	TATA-box	TATA	1625	4	-	Arabidopsis thaliana	core promoter element around -30 of transcription start
XsHSF3	TATA-box	ATATAT	1670	6	-	Brassica napus	core promoter element around -30 of transcription start
XsHSF3	TATA-box	TATATA	1671	6	-	Arabidopsis thaliana	core promoter element around -30 of transcription start
XsHSF3	TATA-box	ATATAA	1672	6	+	Brassica oleracea	core promoter element around -30 of transcription start
XsHSF3	TATA-box	TATA	1673	4	-	Arabidopsis thaliana	core promoter element around -30 of transcription start
XsHSF3	P-box	CCTTTTG	627	7	-	Oryza sativa	gibberellin-responsive element
XsHSF3	GT1-motif	GGTTAA	192	6	-	Arabidopsis thaliana	light responsive element
XsHSF3	GT1-motif	GGTTAA	1805	6	+	Arabidopsis thaliana	light responsive element
XsHSF3	MBS	CAACTG	352	6	+	Arabidopsis thaliana	MYB binding site involved in drought-inducibility
XsHSF3	Box 4	ATTAAT	131	6	+	Petroselinum crispum	part of a conserved DNA module involved in light responsiveness
XsHSF3	Box 4	ATTAAT	149	6	+	Petroselinum crispum	part of a conserved DNA module involved in light responsiveness
XsHSF3	ATCT-motif	AATCTAATCC	220	9	-	Pisum sativum	part of a conserved DNA module involved in light responsiveness
XsHSF3	ATCT-motif	AATCTAATCC	1899	9	-	Pisum sativum	part of a conserved DNA module involved in light responsiveness
XsHSF3	TCT-motif	TCTTAC	938	6	-	Arabidopsis thaliana	part of a light responsive element
XsHSF3	TCT-motif	TCTTAC	1555	6	-	Arabidopsis thaliana	part of a light responsive element
XsHSF3	LAMP-element	CTTTATCA	56	8	-	Pisum sativum	part of a light responsive element
XsHSF3	LAMP-element	CTTTATCA	408	8	-	Pisum sativum	part of a light responsive element
XsHSF3	LAMP-element	CTTTATCA	1313	8	+	Pisum sativum	part of a light responsive element
XsHSF3	AE-box	AGAAACAA	64	8	-	Arabidopsis thaliana	part of a module for light response
XsHSF3	AE-box	AGAAACAA	416	8	-	Arabidopsis thaliana	part of a module for light response
XsHSF3		motif_sequence	338	4	+	organism	short_function
XsHSF3		motif_sequence	560	4	+	organism	short_function
XsHSF3		motif_sequence	611	4	-	organism	short_function
XsHSF3		motif_sequence	632	4	-	organism	short_function
XsHSF3		motif_sequence	670	4	-	organism	short_function
XsHSF3		motif_sequence	724	4	-	organism	short_function
XsHSF3		motif_sequence	871	4	+	organism	short_function
XsHSF3		motif_sequence	946	4	+	organism	short_function
XsHSF3		motif_sequence	1014	4	+	organism	short_function
XsHSF3		motif_sequence	1118	4	+	organism	short_function
XsHSF3		motif_sequence	1214	4	+	organism	short_function
XsHSF3		motif_sequence	1229	4	+	organism	short_function
XsHSF3		motif_sequence	1370	4	-	organism	short_function
XsHSF3	AT~TATA-box	TATATAAA	469	8	-	Arabidopsis thaliana
XsHSF3	AT~TATA-box	TATATA	471	6	+	Arabidopsis thaliana
XsHSF3	AT~TATA-box	TATATA	515	6	+	Arabidopsis thaliana
XsHSF3	AT~TATA-box	TATATA	1509	6	-	Arabidopsis thaliana
XsHSF3	AT~TATA-box	TATATA	1623	6	-	Arabidopsis thaliana
XsHSF3	AT~TATA-box	TATATA	1671	6	-	Arabidopsis thaliana
XsHSF3	WUN-motif	AAATTACTA	1075	9	-	Nicotiana glutinosa
XsHSF3	WUN-motif	AAATTACT	1076	8	-	Nicotiana glutinosa
XsHSF3	WUN-motif	CCATTTCAA	1891	9	-	Nicotiana glutinosa
XsHSF3	STRE	AGGGG	34	5	+	Arabidopsis thaliana
XsHSF3	STRE	AGGGG	296	5	-	Arabidopsis thaliana
XsHSF3	STRE	AGGGG	317	5	+	Arabidopsis thaliana
XsHSF3	STRE	AGGGG	386	5	+	Arabidopsis thaliana
XsHSF3	Unnamed__4	CTCC	32	4	-	Petroselinum hortense
XsHSF3	Unnamed__4	CTCC	113	4	+	Petroselinum hortense
XsHSF3	Unnamed__4	CTCC	216	4	-	Petroselinum hortense
XsHSF3	Unnamed__4	CTCC	384	4	-	Petroselinum hortense
XsHSF3	Unnamed__4	CTCC	465	4	+	Petroselinum hortense
XsHSF3	Unnamed__4	CTCC	687	4	-	Petroselinum hortense
XsHSF3	Unnamed__4	CTCC	721	4	-	Petroselinum hortense
XsHSF3	Unnamed__4	CTCC	948	4	+	Petroselinum hortense
XsHSF3	Unnamed__4	CTCC	1120	4	+	Petroselinum hortense
XsHSF3	Unnamed__4	CTCC	1207	4	-	Petroselinum hortense
XsHSF3	Unnamed__4	CTCC	1349	4	+	Petroselinum hortense
XsHSF3	Unnamed__4	CTCC	1370	4	-	Petroselinum hortense
XsHSF3	Myc	TCTCTTA	1380	7	-	Arabidopsis thaliana
XsHSF3	CAAT-box	CAAT	7	4	+	Nicotiana glutinosa
XsHSF3	CAAT-box	CAAT	49	4	+	Nicotiana glutinosa
XsHSF3	CAAT-box	CAAT	81	4	-	Nicotiana glutinosa
XsHSF3	CAAT-box	CAAT	359	4	+	Nicotiana glutinosa
XsHSF3	CAAT-box	CAAT	401	4	+	Nicotiana glutinosa
XsHSF3	CAAT-box	CAAT	433	4	-	Nicotiana glutinosa
XsHSF3	CAAT-box	CAAT	534	4	-	Nicotiana glutinosa
XsHSF3	CAAT-box	CAAT	863	4	-	Nicotiana glutinosa
XsHSF3	CAAT-box	CAAT	920	4	+	Nicotiana glutinosa
XsHSF3	CAAT-box	CAAT	951	4	+	Nicotiana glutinosa
XsHSF3	CAAT-box	CAAT	1089	4	+	Nicotiana glutinosa
XsHSF3	CAAT-box	CAAT	1127	4	+	Nicotiana glutinosa
XsHSF3	CAAT-box	CAAT	1135	4	+	Nicotiana glutinosa
XsHSF3	CAAT-box	CAAT	1146	4	-	Nicotiana glutinosa
XsHSF3	CAAT-box	CAAT	1219	4	+	Nicotiana glutinosa
XsHSF3	CAAT-box	CAAT	1270	4	+	Nicotiana glutinosa
XsHSF3	CAAT-box	CAAT	1288	4	-	Nicotiana glutinosa
XsHSF3	CAAT-box	CAAT	1319	4	+	Nicotiana glutinosa
XsHSF3	CAAT-box	CAAT	1342	4	+	Nicotiana glutinosa
XsHSF3	CAAT-box	CAAT	1731	4	+	Nicotiana glutinosa
XsHSF3	CAAT-box	CAAT	1864	4	+	Nicotiana glutinosa
XsHSF3	CAAT-box	CAAT	1876	4	+	Nicotiana glutinosa
XsHSF3	CAAT-box	CAAT	1882	4	+	Nicotiana glutinosa
XsHSF3	CAAT-box	CAAT	1906	4	-	Nicotiana glutinosa
XsHSF3	CAAT-box	CAAT	1966	4	+	Nicotiana glutinosa
XsHSF3	CCGTCC-box	CCGTCC	196	6	+	Petroselinum hortense
XsHSF3	CARE	CAACTCAC	851	8	-	Oryza sativa
XsHSF3	MYC	CATTTG	1103	6	+	Arabidopsis thaliana
XsHSF3	as-1	TGACG	1856	5	+	Arabidopsis thaliana
XsHSF3	CCGTCC motif	CCGTCC	196	6	+	Nicotiana tabacum
XsHSF3	AAGAA-motif	GAAAGAA	1643	7	+	Avena sativa
XsHSF3	W box	TTGACC	18	6	-	Arabidopsis thaliana
XsHSF3	W box	TTGACC	349	6	-	Arabidopsis thaliana
XsHSF3	W box	TTGACC	370	6	-	Arabidopsis thaliana
XsHSF3	Myb	CAACTG	352	6	+	Arabidopsis thaliana
XsHSF3	Myb	TAACTG	379	6	+	Arabidopsis thaliana
XsHSF3	Unnamed__1	CGTGG	679	5	+	Zea mays
XsHSF3	Unnamed__1	CGTGG	1859	5	+	Zea mays
XsHSF3	ERE	ATTTTAAA	205	8	+	Nicotiana glutinos
XsHSF3	ERE	ATTTTAAA	805	8	+	Nicotiana glutinos
XsHSF3	ERE	ATTTTAAA	1080	8	+	Nicotiana glutinos
XsHSF4	AT-rich element	ATAGAAATCAA	1487	10	+	Glycine max	binding site of AT-rich DNA binding protein (ATBP-1)
XsHSF4	TC-rich repeats	ATTCTCTAAC	335	9	+	Nicotiana tabacum	cis-acting element involved in defense and stress responsiveness
XsHSF4	TCA-element	CCATCTTTTT	115	9	+	Nicotiana tabacum	cis-acting element involved in salicylic acid responsiveness
XsHSF4	TCA-element	CCATCTTTTT	517	9	+	Nicotiana tabacum	cis-acting element involved in salicylic acid responsiveness
XsHSF4	ABRE	ACGTG	1070	5	-	Arabidopsis thaliana	cis-acting element involved in the abscisic acid responsiveness
XsHSF4	ABRE	ACGTG	1548	5	-	Arabidopsis thaliana	cis-acting element involved in the abscisic acid responsiveness
XsHSF4	A-box	CCGTCC	577	6	-	Petroselinum crispum	cis-acting regulatory element
XsHSF4	ARE	AAACCA	1491	6	+	Zea mays	cis-acting regulatory element essential for the anaerobic induction
XsHSF4	ARE	AAACCA	1506	6	+	Zea mays	cis-acting regulatory element essential for the anaerobic induction
XsHSF4	ARE	AAACCA	1637	6	+	Zea mays	cis-acting regulatory element essential for the anaerobic induction
XsHSF4	G-box	CACGTC	1070	6	+	Zea mays	cis-acting regulatory element involved in light responsiveness
XsHSF4	G-box	CACGTC	1548	6	+	Zea mays	cis-acting regulatory element involved in light responsiveness
XsHSF4	CGTCA-motif	CGTCA	958	5	+	Hordeum vulgare	cis-acting regulatory element involved in the MeJA-responsiveness
XsHSF4	CGTCA-motif	CGTCA	1072	5	+	Hordeum vulgare	cis-acting regulatory element involved in the MeJA-responsiveness
XsHSF4	TGACG-motif	TGACG	958	5	-	Hordeum vulgare	cis-acting regulatory element involved in the MeJA-responsiveness
XsHSF4	TGACG-motif	TGACG	1072	5	-	Hordeum vulgare	cis-acting regulatory element involved in the MeJA-responsiveness
XsHSF4	O2-site	GTTGACGTGA	1069	9	-	Zea mays	cis-acting regulatory element involved in zein metabolism regulation
XsHSF4	CAAT-box	CAAAT	44	5	+	Pisum sativum	common cis-acting element in promoter and enhancer regions
XsHSF4	CAAT-box	CAAAT	70	5	-	Pisum sativum	common cis-acting element in promoter and enhancer regions
XsHSF4	CAAT-box	CAAAT	253	5	+	Pisum sativum	common cis-acting element in promoter and enhancer regions
XsHSF4	CAAT-box	CAAAT	304	5	-	Pisum sativum	common cis-acting element in promoter and enhancer regions
XsHSF4	CAAT-box	CAAAT	876	5	-	Pisum sativum	common cis-acting element in promoter and enhancer regions
XsHSF4	CAAT-box	CAAAT	1208	5	+	Pisum sativum	common cis-acting element in promoter and enhancer regions
XsHSF4	CAAT-box	CCAAT	1278	5	-	Arabidopsis thaliana	common cis-acting element in promoter and enhancer regions
XsHSF4	CAAT-box	CCAAT	1345	5	-	Arabidopsis thaliana	common cis-acting element in promoter and enhancer regions
XsHSF4	CAAT-box	CAAAT	1510	5	+	Pisum sativum	common cis-acting element in promoter and enhancer regions
XsHSF4	CAAT-box	CCAAT	1601	5	+	Arabidopsis thaliana	common cis-acting element in promoter and enhancer regions
XsHSF4	CAAT-box	CAAAT	1709	5	-	Pisum sativum	common cis-acting element in promoter and enhancer regions
XsHSF4	CAAT-box	CAAAT	1769	5	+	Pisum sativum	common cis-acting element in promoter and enhancer regions
XsHSF4	CAAT-box	CAAAT	1847	5	+	Pisum sativum	common cis-acting element in promoter and enhancer regions
XsHSF4	TATA-box	TATAA	234	5	-	Arabidopsis thaliana	core promoter element around -30 of transcription start
XsHSF4	TATA-box	TATA	235	4	+	Arabidopsis thaliana	core promoter element around -30 of transcription start
XsHSF4	TATA-box	TACAAAA	288	7	+	Oryza sativa	core promoter element around -30 of transcription start
XsHSF4	TATA-box	TATAA	364	5	-	Arabidopsis thaliana	core promoter element around -30 of transcription start
XsHSF4	TATA-box	TATA	365	4	+	Arabidopsis thaliana	core promoter element around -30 of transcription start
XsHSF4	TATA-box	TATA	564	4	+	Arabidopsis thaliana	core promoter element around -30 of transcription start
XsHSF4	TATA-box	TATAAAA	1015	7	-	Pisum sativum	core promoter element around -30 of transcription start
XsHSF4	TATA-box	TATAAA	1016	6	-	Helianthus annuus	core promoter element around -30 of transcription start
XsHSF4	TATA-box	TATAA	1017	5	-	Arabidopsis thaliana	core promoter element around -30 of transcription start
XsHSF4	TATA-box	TATA	1018	4	-	Arabidopsis thaliana	core promoter element around -30 of transcription start
XsHSF4	TATA-box	taTATAAAtc	1059	9	-	Arabidopsis thaliana	core promoter element around -30 of transcription start
XsHSF4	TATA-box	TATA	1120	4	-	Arabidopsis thaliana	core promoter element around -30 of transcription start
XsHSF4	TATA-box	TATA	1439	4	-	Arabidopsis thaliana	core promoter element around -30 of transcription start
XsHSF4	TATA-box	TATAAATA	1524	8	-	Daucus carota	core promoter element around -30 of transcription start
XsHSF4	TATA-box	TATAAAT	1525	7	-	Brassica juncea	core promoter element around -30 of transcription start
XsHSF4	TATA-box	TATAAA	1526	6	-	Helianthus annuus	core promoter element around -30 of transcription start
XsHSF4	TATA-box	TATAA	1527	5	-	Arabidopsis thaliana	core promoter element around -30 of transcription start
XsHSF4	TATA-box	TATA	1528	4	-	Arabidopsis thaliana	core promoter element around -30 of transcription start
XsHSF4	TATA-box	TATAA	1666	5	-	Arabidopsis thaliana	core promoter element around -30 of transcription start
XsHSF4	TATA-box	TATA	1667	4	-	Arabidopsis thaliana	core promoter element around -30 of transcription start
XsHSF4	TATA-box	TATACA	1695	6	-	Helianthus annuus	core promoter element around -30 of transcription start
XsHSF4	TATA-box	TATATA	1697	6	-	Arabidopsis thaliana	core promoter element around -30 of transcription start
XsHSF4	TATA-box	TATA	1699	4	-	Arabidopsis thaliana	core promoter element around -30 of transcription start
XsHSF4	TATA-box	TATACA	1777	6	-	Helianthus annuus	core promoter element around -30 of transcription start
XsHSF4	TATA-box	TATA	1779	4	-	Arabidopsis thaliana	core promoter element around -30 of transcription start
XsHSF4	TATA-box	TATATA	1868	6	-	Arabidopsis thaliana	core promoter element around -30 of transcription start
XsHSF4	TATA-box	ATATAA	1869	6	+	Brassica oleracea	core promoter element around -30 of transcription start
XsHSF4	TATA-box	TATA	1870	4	-	Arabidopsis thaliana	core promoter element around -30 of transcription start
XsHSF4	TATA-box	TATA	1883	4	-	Arabidopsis thaliana	core promoter element around -30 of transcription start
XsHSF4	GC-motif	CCCCCG	580	6	-	Zea mays	enhancer-like element involved in anoxic specific inducibility
XsHSF4	P-box	CCTTTTG	1905	7	-	Oryza sativa	gibberellin-responsive element
XsHSF4	MBS	CAACTG	145	6	+	Arabidopsis thaliana	MYB binding site involved in drought-inducibility
XsHSF4	MBS	CAACTG	1691	6	+	Arabidopsis thaliana	MYB binding site involved in drought-inducibility
XsHSF4	ATCT-motif	AATCTAATCC	1844	9	+	Pisum sativum	part of a conserved DNA module involved in light responsiveness
XsHSF4	Box 4	ATTAAT	1217	6	-	Petroselinum crispum	part of a conserved DNA module involved in light responsiveness
XsHSF4	Box 4	ATTAAT	1221	6	-	Petroselinum crispum	part of a conserved DNA module involved in light responsiveness
XsHSF4	Box 4	ATTAAT	1422	6	-	Petroselinum crispum	part of a conserved DNA module involved in light responsiveness
XsHSF4	Box 4	ATTAAT	1533	6	-	Petroselinum crispum	part of a conserved DNA module involved in light responsiveness
XsHSF4	TCT-motif	TCTTAC	330	6	-	Arabidopsis thaliana	part of a light responsive element
XsHSF4		motif_sequence	51	4	-	organism	short_function
XsHSF4		motif_sequence	99	4	+	organism	short_function
XsHSF4		motif_sequence	276	4	+	organism	short_function
XsHSF4		motif_sequence	318	4	-	organism	short_function
XsHSF4		motif_sequence	427	4	+	organism	short_function
XsHSF4		motif_sequence	615	4	+	organism	short_function
XsHSF4		motif_sequence	629	4	+	organism	short_function
XsHSF4		motif_sequence	729	4	+	organism	short_function
XsHSF4		motif_sequence	784	4	-	organism	short_function
XsHSF4		motif_sequence	1097	4	-	organism	short_function
XsHSF4		motif_sequence	1360	4	-	organism	short_function
XsHSF4		motif_sequence	1442	4	+	organism	short_function
XsHSF4		motif_sequence	1543	4	+	organism	short_function
XsHSF4		motif_sequence	1575	4	+	organism	short_function
XsHSF4		motif_sequence	1604	4	+	organism	short_function
XsHSF4		motif_sequence	1628	4	+	organism	short_function
XsHSF4		motif_sequence	1649	4	+	organism	short_function
XsHSF4		motif_sequence	1833	4	+	organism	short_function
XsHSF4	CCGTCC motif	CCGTCC	577	6	-	Nicotiana tabacum
XsHSF4	Myb-binding site	CAACAG	508	6	+	Nicotiana tabacum
XsHSF4	MYC	CATTTG	303	6	+	Arabidopsis thaliana
XsHSF4	MYC	CATTTG	1708	6	+	Arabidopsis thaliana
XsHSF4	as-1	TGACG	958	5	-	Arabidopsis thaliana
XsHSF4	as-1	TGACG	1072	5	-	Arabidopsis thaliana
XsHSF4	MYB	CAACAG	508	6	+	Arabidopsis thaliana
XsHSF4	MYB	CAACCA	818	6	-	Arabidopsis thaliana
XsHSF4	MYB	TAACCA	1872	6	+	Arabidopsis thaliana
XsHSF4	CAAT-box	CAAT	68	4	+	Nicotiana glutinosa
XsHSF4	CAAT-box	CAAT	115	4	+	Nicotiana glutinosa
XsHSF4	CAAT-box	CAAT	157	4	+	Nicotiana glutinosa
XsHSF4	CAAT-box	CAAT	180	4	+	Nicotiana glutinosa
XsHSF4	CAAT-box	CAAT	193	4	+	Nicotiana glutinosa
XsHSF4	CAAT-box	CAAT	411	4	+	Nicotiana glutinosa
XsHSF4	CAAT-box	CAAT	485	4	-	Nicotiana glutinosa
XsHSF4	CAAT-box	CAAT	793	4	+	Nicotiana glutinosa
XsHSF4	CAAT-box	CAAT	811	4	+	Nicotiana glutinosa
XsHSF4	CAAT-box	CAAT	874	4	+	Nicotiana glutinosa
XsHSF4	CAAT-box	CAAT	943	4	-	Nicotiana glutinosa
XsHSF4	CAAT-box	CAAT	961	4	+	Nicotiana glutinosa
XsHSF4	CAAT-box	CAAT	975	4	-	Nicotiana glutinosa
XsHSF4	CAAT-box	CAAT	1007	4	+	Nicotiana glutinosa
XsHSF4	CAAT-box	CAAT	1215	4	+	Nicotiana glutinosa
XsHSF4	CAAT-box	CAAT	1225	4	-	Nicotiana glutinosa
XsHSF4	CAAT-box	CAAT	1602	4	+	Nicotiana glutinosa
XsHSF4	CAAT-box	CAAT	1676	4	+	Nicotiana glutinosa
XsHSF4	CAAT-box	CAAT	1801	4	-	Nicotiana glutinosa
XsHSF4	CAAT-box	CAAT	1843	4	+	Nicotiana glutinosa
XsHSF4	CAAT-box	CAAT	1937	4	+	Nicotiana glutinosa
XsHSF4	CCGTCC-box	CCGTCC	577	6	-	Petroselinum hortense
XsHSF4	AC-I	(T/C)C(T/C)(C/T)ACC(T/C)ACC	353	8.5	+	Phaseolus vulgaris
XsHSF4	Unnamed__4	CTCC	101	4	+	Petroselinum hortense
XsHSF4	Unnamed__4	CTCC	246	4	+	Petroselinum hortense
XsHSF4	Unnamed__4	CTCC	270	4	-	Petroselinum hortense
XsHSF4	Unnamed__4	CTCC	315	4	-	Petroselinum hortense
XsHSF4	Unnamed__4	CTCC	429	4	+	Petroselinum hortense
XsHSF4	Unnamed__4	CTCC	631	4	+	Petroselinum hortense
XsHSF4	Unnamed__4	CTCC	657	4	+	Petroselinum hortense
XsHSF4	Unnamed__4	CTCC	664	4	+	Petroselinum hortense
XsHSF4	Unnamed__4	CTCC	724	4	+	Petroselinum hortense
XsHSF4	Unnamed__4	CTCC	731	4	+	Petroselinum hortense
XsHSF4	Unnamed__4	CTCC	1133	4	+	Petroselinum hortense
XsHSF4	Unnamed__4	CTCC	1168	4	-	Petroselinum hortense
XsHSF4	Unnamed__4	CTCC	1194	4	+	Petroselinum hortense
XsHSF4	Unnamed__4	CTCC	1348	4	-	Petroselinum hortense
XsHSF4	Unnamed__4	CTCC	1577	4	+	Petroselinum hortense
XsHSF4	Unnamed__4	CTCC	1914	4	+	Petroselinum hortense
XsHSF4	Unnamed__4	CTCC	1917	4	+	Petroselinum hortense
XsHSF4	Unnamed__4	CTCC	1920	4	+	Petroselinum hortense
XsHSF4	WRE3	CCACCT	359	6	+	Pisum sativum
XsHSF4	AT~TATA-box	TATATA	1697	6	-	Arabidopsis thaliana
XsHSF4	AT~TATA-box	TATATA	1868	6	-	Arabidopsis thaliana
XsHSF4	STRE	AGGGG	498	5	-	Arabidopsis thaliana
XsHSF4	STRE	AGGGG	851	5	-	Arabidopsis thaliana
XsHSF4	STRE	AGGGG	1263	5	+	Arabidopsis thaliana
XsHSF4	STRE	AGGGG	1579	5	-	Arabidopsis thaliana
XsHSF4	TATA	TATAAAAT	1014	8	-	Arabidopsis thaliana
XsHSF4	ERE	ATTTTAAA	1466	8	+	Nicotiana glutinos
XsHSF4	ERE	ATTTTAAA	1468	8	-	Nicotiana glutinos
XsHSF4	Myb	CAACTG	145	6	+	Arabidopsis thaliana
XsHSF4	Myb	CAACTG	1691	6	+	Arabidopsis thaliana
XsHSF4	MYB-like sequence	TAACCA	1872	6	+	Arabidopsis thaliana
XsHSF4	box S	AGCCACC	297	7	+	Arabidopsis thaliana
XsHSF4	AAGAA-motif	GAAAGAA	1079	7	-	Avena sativa
XsHSF5	LTR	CCGAAA	590	6	-	Hordeum vulgare	cis-acting element involved in low-temperature responsiveness
XsHSF5	TCA-element	CCATCTTTTT	1186	9	-	Nicotiana tabacum	cis-acting element involved in salicylic acid responsiveness
XsHSF5	TCA-element	TCAGAAGAGG	1311	9	-	Brassica oleracea	cis-acting element involved in salicylic acid responsiveness
XsHSF5	ABRE	ACGTG	818	5	-	Arabidopsis thaliana	cis-acting element involved in the abscisic acid responsiveness
XsHSF5	ABRE	ACGTG	1137	5	-	Arabidopsis thaliana	cis-acting element involved in the abscisic acid responsiveness
XsHSF5	ABRE	ACGTG	1284	5	+	Arabidopsis thaliana	cis-acting element involved in the abscisic acid responsiveness
XsHSF5	ARE	AAACCA	1251	6	+	Zea mays	cis-acting regulatory element essential for the anaerobic induction
XsHSF5	G-box	CACGTC	818	6	+	Zea mays	cis-acting regulatory element involved in light responsiveness
XsHSF5	G-box	TACGTG	1137	6	-	Arabidopsis thaliana	cis-acting regulatory element involved in light responsiveness
XsHSF5	G-box	CACGTC	1283	6	-	Zea mays	cis-acting regulatory element involved in light responsiveness
XsHSF5	TGACG-motif	TGACG	820	5	-	Hordeum vulgare	cis-acting regulatory element involved in the MeJA-responsiveness
XsHSF5	TGACG-motif	TGACG	1106	5	-	Hordeum vulgare	cis-acting regulatory element involved in the MeJA-responsiveness
XsHSF5	TGACG-motif	TGACG	1282	5	+	Hordeum vulgare	cis-acting regulatory element involved in the MeJA-responsiveness
XsHSF5	CGTCA-motif	CGTCA	820	5	+	Hordeum vulgare	cis-acting regulatory element involved in the MeJA-responsiveness
XsHSF5	CGTCA-motif	CGTCA	1106	5	+	Hordeum vulgare	cis-acting regulatory element involved in the MeJA-responsiveness
XsHSF5	CGTCA-motif	CGTCA	1282	5	-	Hordeum vulgare	cis-acting regulatory element involved in the MeJA-responsiveness
XsHSF5	O2-site	GTTGACGTGA	1280	9	+	Zea mays	cis-acting regulatory element involved in zein metabolism regulation
XsHSF5	CAAT-box	CAAAT	92	5	+	Pisum sativum	common cis-acting element in promoter and enhancer regions
XsHSF5	CAAT-box	CCAAT	115	5	+	Arabidopsis thaliana	common cis-acting element in promoter and enhancer regions
XsHSF5	CAAT-box	CAAAT	155	5	-	Pisum sativum	common cis-acting element in promoter and enhancer regions
XsHSF5	CAAT-box	CAAAT	170	5	-	Pisum sativum	common cis-acting element in promoter and enhancer regions
XsHSF5	CAAT-box	CCAAT	264	5	-	Arabidopsis thaliana	common cis-acting element in promoter and enhancer regions
XsHSF5	CAAT-box	CAAAT	269	5	-	Pisum sativum	common cis-acting element in promoter and enhancer regions
XsHSF5	CAAT-box	CAAAT	274	5	-	Pisum sativum	common cis-acting element in promoter and enhancer regions
XsHSF5	CAAT-box	CCAAT	409	5	+	Arabidopsis thaliana	common cis-acting element in promoter and enhancer regions
XsHSF5	CAAT-box	CCAAT	796	5	+	Arabidopsis thaliana	common cis-acting element in promoter and enhancer regions
XsHSF5	CAAT-box	CAAAT	1011	5	-	Pisum sativum	common cis-acting element in promoter and enhancer regions
XsHSF5	CAAT-box	CCAAT	1205	5	-	Arabidopsis thaliana	common cis-acting element in promoter and enhancer regions
XsHSF5	CAAT-box	CCAAT	1356	5	+	Arabidopsis thaliana	common cis-acting element in promoter and enhancer regions
XsHSF5	CAAT-box	CAAAT	1368	5	-	Pisum sativum	common cis-acting element in promoter and enhancer regions
XsHSF5	CAAT-box	CCAAT	1558	5	-	Arabidopsis thaliana	common cis-acting element in promoter and enhancer regions
XsHSF5	CAAT-box	CCAAT	1594	5	-	Arabidopsis thaliana	common cis-acting element in promoter and enhancer regions
XsHSF5	CAAT-box	CCAAT	1600	5	-	Arabidopsis thaliana	common cis-acting element in promoter and enhancer regions
XsHSF5	CAAT-box	CAAAT	1692	5	-	Pisum sativum	common cis-acting element in promoter and enhancer regions
XsHSF5	TATA-box	ATTATA	363	6	+	Brassica napus	core promoter element around -30 of transcription start
XsHSF5	TATA-box	TATAA	364	5	-	Arabidopsis thaliana	core promoter element around -30 of transcription start
XsHSF5	TATA-box	TATA	365	4	+	Arabidopsis thaliana	core promoter element around -30 of transcription start
XsHSF5	TATA-box	ATATAA	378	6	+	Brassica oleracea	core promoter element around -30 of transcription start
XsHSF5	TATA-box	TATA	379	4	+	Arabidopsis thaliana	core promoter element around -30 of transcription start
XsHSF5	TATA-box	ccTATAAAaa	552	9	-	Arabidopsis thaliana	core promoter element around -30 of transcription start
XsHSF5	TATA-box	TATAAAA	553	7	-	Pisum sativum	core promoter element around -30 of transcription start
XsHSF5	TATA-box	TATAAA	554	6	-	Helianthus annuus	core promoter element around -30 of transcription start
XsHSF5	TATA-box	TATAA	555	5	-	Arabidopsis thaliana	core promoter element around -30 of transcription start
XsHSF5	TATA-box	TATA	556	4	+	Arabidopsis thaliana	core promoter element around -30 of transcription start
XsHSF5	TATA-box	TATAAAA	621	7	-	Pisum sativum	core promoter element around -30 of transcription start
XsHSF5	TATA-box	TATAAA	622	6	-	Helianthus annuus	core promoter element around -30 of transcription start
XsHSF5	TATA-box	TATAA	623	5	-	Arabidopsis thaliana	core promoter element around -30 of transcription start
XsHSF5	TATA-box	TATA	624	4	+	Arabidopsis thaliana	core promoter element around -30 of transcription start
XsHSF5	TATA-box	TATA	660	4	+	Arabidopsis thaliana	core promoter element around -30 of transcription start
XsHSF5	TATA-box	TATA	898	4	+	Arabidopsis thaliana	core promoter element around -30 of transcription start
XsHSF5	TATA-box	TATAA	1163	5	-	Arabidopsis thaliana	core promoter element around -30 of transcription start
XsHSF5	TATA-box	TATA	1164	4	-	Arabidopsis thaliana	core promoter element around -30 of transcription start
XsHSF5	TATA-box	TATA	1178	4	-	Arabidopsis thaliana	core promoter element around -30 of transcription start
XsHSF5	TATA-box	TATA	1232	4	-	Arabidopsis thaliana	core promoter element around -30 of transcription start
XsHSF5	TATA-box	ATATAA	1320	6	+	Brassica oleracea	core promoter element around -30 of transcription start
XsHSF5	TATA-box	TATA	1321	4	-	Arabidopsis thaliana	core promoter element around -30 of transcription start
XsHSF5	TATA-box	ATATAA	1441	6	+	Brassica oleracea	core promoter element around -30 of transcription start
XsHSF5	TATA-box	TATA	1442	4	-	Arabidopsis thaliana	core promoter element around -30 of transcription start
XsHSF5	TATA-box	TATA	1453	4	-	Arabidopsis thaliana	core promoter element around -30 of transcription start
XsHSF5	TATA-box	ATATAA	1540	6	+	Brassica oleracea	core promoter element around -30 of transcription start
XsHSF5	TATA-box	TATA	1541	4	-	Arabidopsis thaliana	core promoter element around -30 of transcription start
XsHSF5	TATA-box	ATTATA	1552	6	+	Brassica napus	core promoter element around -30 of transcription start
XsHSF5	TATA-box	TATAA	1553	5	-	Arabidopsis thaliana	core promoter element around -30 of transcription start
XsHSF5	TATA-box	TATA	1554	4	-	Arabidopsis thaliana	core promoter element around -30 of transcription start
XsHSF5	TATA-box	ATATAT	1807	6	-	Brassica napus	core promoter element around -30 of transcription start
XsHSF5	TATA-box	TATA	1808	4	-	Arabidopsis thaliana	core promoter element around -30 of transcription start
XsHSF5	TATA-box	ATATAA	1838	6	+	Brassica oleracea	core promoter element around -30 of transcription start
XsHSF5	TATA-box	TATA	1839	4	-	Arabidopsis thaliana	core promoter element around -30 of transcription start
XsHSF5	TATA-box	TATATA	1860	6	-	Arabidopsis thaliana	core promoter element around -30 of transcription start
XsHSF5	TATA-box	TATA	1862	4	-	Arabidopsis thaliana	core promoter element around -30 of transcription start
XsHSF5	P-box	CCTTTTG	1244	7	-	Oryza sativa	gibberellin-responsive element
XsHSF5	3-AF1 binding site	TAAGAGAGGAA	353	10	+	Solanum tuberosum	light responsive element
XsHSF5	3-AF1 binding site	TAAGAGAGGAA	948	10	+	Solanum tuberosum	light responsive element
XsHSF5	MBS	CAACTG	445	6	-	Arabidopsis thaliana	MYB binding site involved in drought-inducibility
XsHSF5	Box 4	ATTAAT	129	6	+	Petroselinum crispum	part of a conserved DNA module involved in light responsiveness
XsHSF5	Box 4	ATTAAT	1434	6	-	Petroselinum crispum	part of a conserved DNA module involved in light responsiveness
XsHSF5	Box 4	ATTAAT	1579	6	-	Petroselinum crispum	part of a conserved DNA module involved in light responsiveness
XsHSF5	ATCT-motif	AATCTAATCC	267	9	-	Pisum sativum	part of a conserved DNA module involved in light responsiveness
XsHSF5		motif_sequence	105	4	+	organism	short_function
XsHSF5		motif_sequence	187	4	+	organism	short_function
XsHSF5		motif_sequence	260	4	-	organism	short_function
XsHSF5		motif_sequence	374	4	-	organism	short_function
XsHSF5		motif_sequence	387	4	-	organism	short_function
XsHSF5		motif_sequence	427	4	-	organism	short_function
XsHSF5		motif_sequence	858	4	-	organism	short_function
XsHSF5		motif_sequence	1007	4	-	organism	short_function
XsHSF5		motif_sequence	1059	4	-	organism	short_function
XsHSF5		motif_sequence	1071	4	-	organism	short_function
XsHSF5		motif_sequence	1167	4	+	organism	short_function
XsHSF5		motif_sequence	1208	4	-	organism	short_function
XsHSF5		motif_sequence	1312	4	+	organism	short_function
XsHSF5		motif_sequence	1375	4	-	organism	short_function
XsHSF5		motif_sequence	1685	4	-	organism	short_function
XsHSF5		motif_sequence	1889	4	+	organism	short_function
XsHSF5		motif_sequence	1901	4	+	organism	short_function
XsHSF5	WUN-motif	TAATTACTC	466	9	+	Nicotiana glutinosa
XsHSF5	WUN-motif	AAATTACT	605	8	-	Nicotiana glutinosa
XsHSF5	AT~TATA-box	TATATA	1860	6	-	Arabidopsis thaliana
XsHSF5	STRE	AGGGG	1950	5	-	Arabidopsis thaliana
XsHSF5	Unnamed__4	CTCC	230	4	-	Petroselinum hortense
XsHSF5	Unnamed__4	CTCC	283	4	+	Petroselinum hortense
XsHSF5	Unnamed__4	CTCC	374	4	-	Petroselinum hortense
XsHSF5	Unnamed__4	CTCC	1059	4	-	Petroselinum hortense
XsHSF5	Unnamed__4	CTCC	1208	4	-	Petroselinum hortense
XsHSF5	Unnamed__4	CTCC	1305	4	+	Petroselinum hortense
XsHSF5	Unnamed__4	CTCC	1309	4	+	Petroselinum hortense
XsHSF5	Unnamed__4	CTCC	1604	4	-	Petroselinum hortense
XsHSF5	Unnamed__4	CTCC	1685	4	-	Petroselinum hortense
XsHSF5	Unnamed__4	CTCC	1796	4	-	Petroselinum hortense
XsHSF5	Unnamed__4	CTCC	1881	4	+	Petroselinum hortense
XsHSF5	Unnamed__4	CTCC	1891	4	+	Petroselinum hortense
XsHSF5	Myc	TCTCTTA	14	7	+	Arabidopsis thaliana
XsHSF5	WRE3	CCACCT	1301	6	+	Pisum sativum
XsHSF5	MYB	TAACCA	27	6	-	Arabidopsis thaliana
XsHSF5	MYB	CAACAG	1116	6	+	Arabidopsis thaliana
XsHSF5	CAAT-box	CAAT	2	4	-	Nicotiana glutinosa
XsHSF5	CAAT-box	CAAT	24	4	+	Nicotiana glutinosa
XsHSF5	CAAT-box	CAAT	71	4	-	Nicotiana glutinosa
XsHSF5	CAAT-box	CAAT	116	4	+	Nicotiana glutinosa
XsHSF5	CAAT-box	CAAT	168	4	+	Nicotiana glutinosa
XsHSF5	CAAT-box	CAAT	235	4	-	Nicotiana glutinosa
XsHSF5	CAAT-box	CAAT	347	4	-	Nicotiana glutinosa
XsHSF5	CAAT-box	CAAT	410	4	+	Nicotiana glutinosa
XsHSF5	CAAT-box	CAAT	486	4	-	Nicotiana glutinosa
XsHSF5	CAAT-box	CAAT	577	4	+	Nicotiana glutinosa
XsHSF5	CAAT-box	CAAT	797	4	+	Nicotiana glutinosa
XsHSF5	CAAT-box	CAAT	805	4	+	Nicotiana glutinosa
XsHSF5	CAAT-box	CAAT	902	4	+	Nicotiana glutinosa
XsHSF5	CAAT-box	CAAT	904	4	-	Nicotiana glutinosa
XsHSF5	CAAT-box	CAAT	1048	4	-	Nicotiana glutinosa
XsHSF5	CAAT-box	CAAT	1357	4	+	Nicotiana glutinosa
XsHSF5	CAAT-box	CAAT	1359	4	-	Nicotiana glutinosa
XsHSF5	CAAT-box	CAAT	1363	4	-	Nicotiana glutinosa
XsHSF5	CAAT-box	CAAT	1379	4	-	Nicotiana glutinosa
XsHSF5	CAAT-box	CAAT	1432	4	+	Nicotiana glutinosa
XsHSF5	CAAT-box	CAAT	1477	4	-	Nicotiana glutinosa
XsHSF5	CAAT-box	CAAT	1621	4	-	Nicotiana glutinosa
XsHSF5	CAAT-box	CAAT	1626	4	+	Nicotiana glutinosa
XsHSF5	CAAT-box	CAAT	1805	4	+	Nicotiana glutinosa
XsHSF5	CAAT-box	CAAT	1910	4	+	Nicotiana glutinosa
XsHSF5	CAAT-box	CAAT	1932	4	-	Nicotiana glutinosa
XsHSF5	Myb-binding site	CAACAG	1116	6	+	Nicotiana tabacum
XsHSF5	MYC	CAATTG	902	6	+	Arabidopsis thaliana
XsHSF5	MYC	CAATTG	1357	6	-	Arabidopsis thaliana
XsHSF5	MYC	CATGTG	1393	6	-	Arabidopsis thaliana
XsHSF5	MYC	CATTTG	1691	6	+	Arabidopsis thaliana
XsHSF5	as-1	TGACG	820	5	-	Arabidopsis thaliana
XsHSF5	as-1	TGACG	1106	5	-	Arabidopsis thaliana
XsHSF5	as-1	TGACG	1282	5	+	Arabidopsis thaliana
XsHSF5	AAGAA-motif	GAAAGAA	743	7	+	Avena sativa
XsHSF5	AAGAA-motif	GAAAGAA	841	7	+	Avena sativa
XsHSF5	ABRE4	CACGTA	1137	6	+	Zea mays
XsHSF5	Myb	TAACTG	381	6	+	Arabidopsis thaliana
XsHSF5	Myb	CAACTG	445	6	-	Arabidopsis thaliana
XsHSF5	Myb	TAACTG	770	6	-	Arabidopsis thaliana
XsHSF5	Myb	TAACTG	1404	6	+	Arabidopsis thaliana
XsHSF5	MYB-like sequence	TAACCA	27	6	-	Arabidopsis thaliana
XsHSF5	ERE	ATTTTAAA	317	8	-	Nicotiana glutinos
XsHSF5	TATA	TATAAAAT	620	8	-	Arabidopsis thaliana
XsHSF5	ABRE3a	TACGTG	1137	6	-	Zea mays
XsHSF6	LTR	CCGAAA	608	6	-	Hordeum vulgare	cis-acting element involved in low-temperature responsiveness
XsHSF6	TCA-element	CCATCTTTTT	1192	9	-	Nicotiana tabacum	cis-acting element involved in salicylic acid responsiveness
XsHSF6	TCA-element	TCAGAAGAGG	1317	9	-	Brassica oleracea	cis-acting element involved in salicylic acid responsiveness
XsHSF6	ABRE	ACGTG	824	5	-	Arabidopsis thaliana	cis-acting element involved in the abscisic acid responsiveness
XsHSF6	ABRE	ACGTG	1143	5	-	Arabidopsis thaliana	cis-acting element involved in the abscisic acid responsiveness
XsHSF6	ABRE	ACGTG	1290	5	+	Arabidopsis thaliana	cis-acting element involved in the abscisic acid responsiveness
XsHSF6	ARE	AAACCA	1257	6	+	Zea mays	cis-acting regulatory element essential for the anaerobic induction
XsHSF6	G-box	CACGTC	824	6	+	Zea mays	cis-acting regulatory element involved in light responsiveness
XsHSF6	G-box	TACGTG	1143	6	-	Arabidopsis thaliana	cis-acting regulatory element involved in light responsiveness
XsHSF6	G-box	CACGTC	1289	6	-	Zea mays	cis-acting regulatory element involved in light responsiveness
XsHSF6	TGACG-motif	TGACG	826	5	-	Hordeum vulgare	cis-acting regulatory element involved in the MeJA-responsiveness
XsHSF6	TGACG-motif	TGACG	1112	5	-	Hordeum vulgare	cis-acting regulatory element involved in the MeJA-responsiveness
XsHSF6	TGACG-motif	TGACG	1288	5	+	Hordeum vulgare	cis-acting regulatory element involved in the MeJA-responsiveness
XsHSF6	CGTCA-motif	CGTCA	826	5	+	Hordeum vulgare	cis-acting regulatory element involved in the MeJA-responsiveness
XsHSF6	CGTCA-motif	CGTCA	1112	5	+	Hordeum vulgare	cis-acting regulatory element involved in the MeJA-responsiveness
XsHSF6	CGTCA-motif	CGTCA	1288	5	-	Hordeum vulgare	cis-acting regulatory element involved in the MeJA-responsiveness
XsHSF6	O2-site	GTTGACGTGA	1286	9	+	Zea mays	cis-acting regulatory element involved in zein metabolism regulation
XsHSF6	CAAT-box	CAAAT	111	5	+	Pisum sativum	common cis-acting element in promoter and enhancer regions
XsHSF6	CAAT-box	CCAAT	134	5	+	Arabidopsis thaliana	common cis-acting element in promoter and enhancer regions
XsHSF6	CAAT-box	CAAAT	174	5	-	Pisum sativum	common cis-acting element in promoter and enhancer regions
XsHSF6	CAAT-box	CAAAT	189	5	-	Pisum sativum	common cis-acting element in promoter and enhancer regions
XsHSF6	CAAT-box	CCAAT	283	5	-	Arabidopsis thaliana	common cis-acting element in promoter and enhancer regions
XsHSF6	CAAT-box	CAAAT	288	5	-	Pisum sativum	common cis-acting element in promoter and enhancer regions
XsHSF6	CAAT-box	CCAAT	427	5	+	Arabidopsis thaliana	common cis-acting element in promoter and enhancer regions
XsHSF6	CAAT-box	CCAAT	802	5	+	Arabidopsis thaliana	common cis-acting element in promoter and enhancer regions
XsHSF6	CAAT-box	CAAAT	1018	5	-	Pisum sativum	common cis-acting element in promoter and enhancer regions
XsHSF6	CAAT-box	CCAAT	1211	5	-	Arabidopsis thaliana	common cis-acting element in promoter and enhancer regions
XsHSF6	CAAT-box	CCAAT	1565	5	-	Arabidopsis thaliana	common cis-acting element in promoter and enhancer regions
XsHSF6	CAAT-box	CCAAT	1601	5	-	Arabidopsis thaliana	common cis-acting element in promoter and enhancer regions
XsHSF6	CAAT-box	CCAAT	1607	5	-	Arabidopsis thaliana	common cis-acting element in promoter and enhancer regions
XsHSF6	CAAT-box	CAAAT	1699	5	-	Pisum sativum	common cis-acting element in promoter and enhancer regions
XsHSF6	TATA-box	ATTATA	382	6	+	Brassica napus	core promoter element around -30 of transcription start
XsHSF6	TATA-box	TATAA	383	5	-	Arabidopsis thaliana	core promoter element around -30 of transcription start
XsHSF6	TATA-box	TATA	384	4	+	Arabidopsis thaliana	core promoter element around -30 of transcription start
XsHSF6	TATA-box	ATATAA	397	6	+	Brassica oleracea	core promoter element around -30 of transcription start
XsHSF6	TATA-box	TATA	398	4	+	Arabidopsis thaliana	core promoter element around -30 of transcription start
XsHSF6	TATA-box	ccTATAAAaa	570	9	-	Arabidopsis thaliana	core promoter element around -30 of transcription start
XsHSF6	TATA-box	TATAAAA	571	7	-	Pisum sativum	core promoter element around -30 of transcription start
XsHSF6	TATA-box	TATAAA	572	6	-	Helianthus annuus	core promoter element around -30 of transcription start
XsHSF6	TATA-box	TATAA	573	5	-	Arabidopsis thaliana	core promoter element around -30 of transcription start
XsHSF6	TATA-box	TATA	574	4	+	Arabidopsis thaliana	core promoter element around -30 of transcription start
XsHSF6	TATA-box	TATAAAA	629	7	-	Pisum sativum	core promoter element around -30 of transcription start
XsHSF6	TATA-box	TATAAA	630	6	-	Helianthus annuus	core promoter element around -30 of transcription start
XsHSF6	TATA-box	TATAA	631	5	-	Arabidopsis thaliana	core promoter element around -30 of transcription start
XsHSF6	TATA-box	TATA	632	4	+	Arabidopsis thaliana	core promoter element around -30 of transcription start
XsHSF6	TATA-box	TATA	668	4	+	Arabidopsis thaliana	core promoter element around -30 of transcription start
XsHSF6	TATA-box	TATA	904	4	+	Arabidopsis thaliana	core promoter element around -30 of transcription start
XsHSF6	TATA-box	TATAA	1169	5	-	Arabidopsis thaliana	core promoter element around -30 of transcription start
XsHSF6	TATA-box	TATA	1170	4	-	Arabidopsis thaliana	core promoter element around -30 of transcription start
XsHSF6	TATA-box	TATA	1184	4	-	Arabidopsis thaliana	core promoter element around -30 of transcription start
XsHSF6	TATA-box	TATA	1238	4	-	Arabidopsis thaliana	core promoter element around -30 of transcription start
XsHSF6	TATA-box	ATATAA	1326	6	+	Brassica oleracea	core promoter element around -30 of transcription start
XsHSF6	TATA-box	TATA	1327	4	-	Arabidopsis thaliana	core promoter element around -30 of transcription start
XsHSF6	TATA-box	ATATAA	1448	6	+	Brassica oleracea	core promoter element around -30 of transcription start
XsHSF6	TATA-box	TATA	1449	4	-	Arabidopsis thaliana	core promoter element around -30 of transcription start
XsHSF6	TATA-box	TATA	1460	4	-	Arabidopsis thaliana	core promoter element around -30 of transcription start
XsHSF6	TATA-box	ATATAA	1547	6	+	Brassica oleracea	core promoter element around -30 of transcription start
XsHSF6	TATA-box	TATA	1548	4	-	Arabidopsis thaliana	core promoter element around -30 of transcription start
XsHSF6	TATA-box	ATTATA	1559	6	+	Brassica napus	core promoter element around -30 of transcription start
XsHSF6	TATA-box	TATAA	1560	5	-	Arabidopsis thaliana	core promoter element around -30 of transcription start
XsHSF6	TATA-box	TATA	1561	4	-	Arabidopsis thaliana	core promoter element around -30 of transcription start
XsHSF6	TATA-box	ATATAT	1814	6	-	Brassica napus	core promoter element around -30 of transcription start
XsHSF6	TATA-box	TATA	1815	4	-	Arabidopsis thaliana	core promoter element around -30 of transcription start
XsHSF6	TATA-box	ATATAA	1845	6	+	Brassica oleracea	core promoter element around -30 of transcription start
XsHSF6	TATA-box	TATA	1846	4	-	Arabidopsis thaliana	core promoter element around -30 of transcription start
XsHSF6	TATA-box	TATATA	1867	6	-	Arabidopsis thaliana	core promoter element around -30 of transcription start
XsHSF6	TATA-box	TATA	1869	4	-	Arabidopsis thaliana	core promoter element around -30 of transcription start
XsHSF6	P-box	CCTTTTG	1250	7	-	Oryza sativa	gibberellin-responsive element
XsHSF6	3-AF1 binding site	TAAGAGAGGAA	372	10	+	Solanum tuberosum	light responsive element
XsHSF6	3-AF1 binding site	TAAGAGAGGAA	954	10	+	Solanum tuberosum	light responsive element
XsHSF6	MBS	CAACTG	463	6	-	Arabidopsis thaliana	MYB binding site involved in drought-inducibility
XsHSF6	Box 4	ATTAAT	148	6	+	Petroselinum crispum	part of a conserved DNA module involved in light responsiveness
XsHSF6	Box 4	ATTAAT	1441	6	-	Petroselinum crispum	part of a conserved DNA module involved in light responsiveness
XsHSF6	Box 4	ATTAAT	1586	6	-	Petroselinum crispum	part of a conserved DNA module involved in light responsiveness
XsHSF6	ATCT-motif	AATCTAATCC	286	9	-	Pisum sativum	part of a conserved DNA module involved in light responsiveness
XsHSF6		motif_sequence	124	4	+	organism	short_function
XsHSF6		motif_sequence	206	4	+	organism	short_function
XsHSF6		motif_sequence	279	4	-	organism	short_function
XsHSF6		motif_sequence	393	4	-	organism	short_function
XsHSF6		motif_sequence	406	4	-	organism	short_function
XsHSF6		motif_sequence	445	4	-	organism	short_function
XsHSF6		motif_sequence	864	4	-	organism	short_function
XsHSF6		motif_sequence	1014	4	-	organism	short_function
XsHSF6		motif_sequence	1067	4	-	organism	short_function
XsHSF6		motif_sequence	1173	4	+	organism	short_function
XsHSF6		motif_sequence	1214	4	-	organism	short_function
XsHSF6		motif_sequence	1318	4	+	organism	short_function
XsHSF6		motif_sequence	1382	4	-	organism	short_function
XsHSF6		motif_sequence	1692	4	-	organism	short_function
XsHSF6		motif_sequence	1896	4	+	organism	short_function
XsHSF6		motif_sequence	1908	4	+	organism	short_function
XsHSF6	Myb	TAACTG	400	6	+	Arabidopsis thaliana
XsHSF6	Myb	CAACTG	463	6	-	Arabidopsis thaliana
XsHSF6	Myb	TAACTG	776	6	-	Arabidopsis thaliana
XsHSF6	Myb	TAACTG	1411	6	+	Arabidopsis thaliana
XsHSF6	ABRE4	CACGTA	1143	6	+	Zea mays
XsHSF6	AAGAA-motif	GAAAGAA	749	7	+	Avena sativa
XsHSF6	AAGAA-motif	GAAAGAA	847	7	+	Avena sativa
XsHSF6	ABRE3a	TACGTG	1143	6	-	Zea mays
XsHSF6	ERE	ATTTTAAA	336	8	-	Nicotiana glutinos
XsHSF6	WRE3	CCACCT	1307	6	+	Pisum sativum
XsHSF6	Unnamed__4	CTCC	249	4	-	Petroselinum hortense
XsHSF6	Unnamed__4	CTCC	303	4	+	Petroselinum hortense
XsHSF6	Unnamed__4	CTCC	393	4	-	Petroselinum hortense
XsHSF6	Unnamed__4	CTCC	1067	4	-	Petroselinum hortense
XsHSF6	Unnamed__4	CTCC	1214	4	-	Petroselinum hortense
XsHSF6	Unnamed__4	CTCC	1311	4	+	Petroselinum hortense
XsHSF6	Unnamed__4	CTCC	1315	4	+	Petroselinum hortense
XsHSF6	Unnamed__4	CTCC	1611	4	-	Petroselinum hortense
XsHSF6	Unnamed__4	CTCC	1692	4	-	Petroselinum hortense
XsHSF6	Unnamed__4	CTCC	1803	4	-	Petroselinum hortense
XsHSF6	Unnamed__4	CTCC	1888	4	+	Petroselinum hortense
XsHSF6	Unnamed__4	CTCC	1898	4	+	Petroselinum hortense
XsHSF6	Myc	TCTCTTA	46	7	+	Arabidopsis thaliana
XsHSF6	STRE	AGGGG	1957	5	-	Arabidopsis thaliana
XsHSF6	AT~TATA-box	TATATA	1867	6	-	Arabidopsis thaliana
XsHSF6	WUN-motif	TAATTACTC	484	9	+	Nicotiana glutinosa
XsHSF6	as-1	TGACG	826	5	-	Arabidopsis thaliana
XsHSF6	as-1	TGACG	1112	5	-	Arabidopsis thaliana
XsHSF6	as-1	TGACG	1288	5	+	Arabidopsis thaliana
XsHSF6	MYC	CAATTG	908	6	+	Arabidopsis thaliana
XsHSF6	MYC	CATGTG	1400	6	-	Arabidopsis thaliana
XsHSF6	MYC	CATTTG	1698	6	+	Arabidopsis thaliana
XsHSF6	Myb-binding site	CAACAG	1122	6	+	Nicotiana tabacum
XsHSF6	MYB	CAACAG	1122	6	+	Arabidopsis thaliana
XsHSF6	CAAT-box	CAAT	34	4	-	Nicotiana glutinosa
XsHSF6	CAAT-box	CAAT	56	4	+	Nicotiana glutinosa
XsHSF6	CAAT-box	CAAT	90	4	-	Nicotiana glutinosa
XsHSF6	CAAT-box	CAAT	135	4	+	Nicotiana glutinosa
XsHSF6	CAAT-box	CAAT	187	4	+	Nicotiana glutinosa
XsHSF6	CAAT-box	CAAT	254	4	-	Nicotiana glutinosa
XsHSF6	CAAT-box	CAAT	366	4	-	Nicotiana glutinosa
XsHSF6	CAAT-box	CAAT	428	4	+	Nicotiana glutinosa
XsHSF6	CAAT-box	CAAT	504	4	-	Nicotiana glutinosa
XsHSF6	CAAT-box	CAAT	595	4	+	Nicotiana glutinosa
XsHSF6	CAAT-box	CAAT	803	4	+	Nicotiana glutinosa
XsHSF6	CAAT-box	CAAT	811	4	+	Nicotiana glutinosa
XsHSF6	CAAT-box	CAAT	908	4	+	Nicotiana glutinosa
XsHSF6	CAAT-box	CAAT	910	4	-	Nicotiana glutinosa
XsHSF6	CAAT-box	CAAT	1056	4	-	Nicotiana glutinosa
XsHSF6	CAAT-box	CAAT	1365	4	-	Nicotiana glutinosa
XsHSF6	CAAT-box	CAAT	1369	4	-	Nicotiana glutinosa
XsHSF6	CAAT-box	CAAT	1386	4	-	Nicotiana glutinosa
XsHSF6	CAAT-box	CAAT	1439	4	+	Nicotiana glutinosa
XsHSF6	CAAT-box	CAAT	1484	4	-	Nicotiana glutinosa
XsHSF6	CAAT-box	CAAT	1628	4	-	Nicotiana glutinosa
XsHSF6	CAAT-box	CAAT	1633	4	+	Nicotiana glutinosa
XsHSF6	CAAT-box	CAAT	1812	4	+	Nicotiana glutinosa
XsHSF6	CAAT-box	CAAT	1917	4	+	Nicotiana glutinosa
XsHSF6	CAAT-box	CAAT	1939	4	-	Nicotiana glutinosa
XsHSF7	TGA-element	AACGAC	1311	6	+	Brassica oleracea	auxin-responsive element
XsHSF7	TC-rich repeats	GTTTTCTTAC	1005	9	-	Nicotiana tabacum	cis-acting element involved in defense and stress responsiveness
XsHSF7	LTR	CCGAAA	1215	6	-	Hordeum vulgare	cis-acting element involved in low-temperature responsiveness
XsHSF7	ABRE	ACGTG	544	5	+	Arabidopsis thaliana	cis-acting element involved in the abscisic acid responsiveness
XsHSF7	ABRE	ACGTG	763	5	-	Arabidopsis thaliana	cis-acting element involved in the abscisic acid responsiveness
XsHSF7	ABRE	ACGTG	1315	5	+	Arabidopsis thaliana	cis-acting element involved in the abscisic acid responsiveness
XsHSF7	ARE	AAACCA	1291	6	-	Zea mays	cis-acting regulatory element essential for the anaerobic induction
XsHSF7	ARE	AAACCA	1652	6	-	Zea mays	cis-acting regulatory element essential for the anaerobic induction
XsHSF7	G-box	CCACGTAA	542	8	-	Brassica napus	cis-acting regulatory element involved in light responsiveness
XsHSF7	G-box	TACGTG	543	6	+	Arabidopsis thaliana	cis-acting regulatory element involved in light responsiveness
XsHSF7	G-box	CACGTC	763	6	+	Zea mays	cis-acting regulatory element involved in light responsiveness
XsHSF7	G-box	CACGTC	1314	6	-	Zea mays	cis-acting regulatory element involved in light responsiveness
XsHSF7	CGTCA-motif	CGTCA	765	5	+	Hordeum vulgare	cis-acting regulatory element involved in the MeJA-responsiveness
XsHSF7	TGACG-motif	TGACG	765	5	-	Hordeum vulgare	cis-acting regulatory element involved in the MeJA-responsiveness
XsHSF7	CAAT-box	CAAAT	371	5	+	Pisum sativum	common cis-acting element in promoter and enhancer regions
XsHSF7	CAAT-box	CCAAT	386	5	+	Arabidopsis thaliana	common cis-acting element in promoter and enhancer regions
XsHSF7	CAAT-box	CAAAT	393	5	-	Pisum sativum	common cis-acting element in promoter and enhancer regions
XsHSF7	CAAT-box	CAAAT	652	5	+	Pisum sativum	common cis-acting element in promoter and enhancer regions
XsHSF7	CAAT-box	CAAAT	850	5	+	Pisum sativum	common cis-acting element in promoter and enhancer regions
XsHSF7	CAAT-box	CCAAT	901	5	+	Arabidopsis thaliana	common cis-acting element in promoter and enhancer regions
XsHSF7	CAAT-box	CAAAT	1210	5	-	Pisum sativum	common cis-acting element in promoter and enhancer regions
XsHSF7	CAAT-box	CAAAT	1360	5	-	Pisum sativum	common cis-acting element in promoter and enhancer regions
XsHSF7	CAAT-box	CAAAT	1394	5	-	Pisum sativum	common cis-acting element in promoter and enhancer regions
XsHSF7	CAAT-box	CAAAT	1412	5	-	Pisum sativum	common cis-acting element in promoter and enhancer regions
XsHSF7	CAAT-box	CAAAT	1448	5	-	Pisum sativum	common cis-acting element in promoter and enhancer regions
XsHSF7	CAAT-box	CCAAT	1498	5	-	Arabidopsis thaliana	common cis-acting element in promoter and enhancer regions
XsHSF7	CAAT-box	CCAAT	1698	5	-	Arabidopsis thaliana	common cis-acting element in promoter and enhancer regions
XsHSF7	CAAT-box	CAAAT	1964	5	-	Pisum sativum	common cis-acting element in promoter and enhancer regions
XsHSF7	CAAT-box	CAAAT	1994	5	-	Pisum sativum	common cis-acting element in promoter and enhancer regions
XsHSF7	TATA-box	TATA	304	4	+	Arabidopsis thaliana	core promoter element around -30 of transcription start
XsHSF7	TATA-box	TATA	318	4	+	Arabidopsis thaliana	core promoter element around -30 of transcription start
XsHSF7	TATA-box	ATATAT	400	6	+	Brassica napus	core promoter element around -30 of transcription start
XsHSF7	TATA-box	TATA	401	4	+	Arabidopsis thaliana	core promoter element around -30 of transcription start
XsHSF7	TATA-box	TATAA	463	5	-	Arabidopsis thaliana	core promoter element around -30 of transcription start
XsHSF7	TATA-box	TATA	464	4	+	Arabidopsis thaliana	core promoter element around -30 of transcription start
XsHSF7	TATA-box	TATA	493	4	+	Arabidopsis thaliana	core promoter element around -30 of transcription start
XsHSF7	TATA-box	TATATAA	523	7	-	Arabidopsis thaliana	core promoter element around -30 of transcription start
XsHSF7	TATA-box	TATATA	524	6	+	Arabidopsis thaliana	core promoter element around -30 of transcription start
XsHSF7	TATA-box	ATATAT	525	6	+	Brassica napus	core promoter element around -30 of transcription start
XsHSF7	TATA-box	TATATA	526	6	+	Arabidopsis thaliana	core promoter element around -30 of transcription start
XsHSF7	TATA-box	ATATAT	527	6	+	Brassica napus	core promoter element around -30 of transcription start
XsHSF7	TATA-box	TATATA	528	6	+	Arabidopsis thaliana	core promoter element around -30 of transcription start
XsHSF7	TATA-box	ATATAT	529	6	+	Brassica napus	core promoter element around -30 of transcription start
XsHSF7	TATA-box	TATATA	530	6	+	Arabidopsis thaliana	core promoter element around -30 of transcription start
XsHSF7	TATA-box	ATATAT	531	6	+	Brassica napus	core promoter element around -30 of transcription start
XsHSF7	TATA-box	TATATA	532	6	+	Arabidopsis thaliana	core promoter element around -30 of transcription start
XsHSF7	TATA-box	ATATAT	533	6	+	Brassica napus	core promoter element around -30 of transcription start
XsHSF7	TATA-box	TATATA	534	6	+	Arabidopsis thaliana	core promoter element around -30 of transcription start
XsHSF7	TATA-box	ATATAT	535	6	+	Brassica napus	core promoter element around -30 of transcription start
XsHSF7	TATA-box	TATATA	536	6	+	Arabidopsis thaliana	core promoter element around -30 of transcription start
XsHSF7	TATA-box	ATATAT	537	6	+	Brassica napus	core promoter element around -30 of transcription start
XsHSF7	TATA-box	TATA	538	4	+	Arabidopsis thaliana	core promoter element around -30 of transcription start
XsHSF7	TATA-box	TATA	581	4	+	Arabidopsis thaliana	core promoter element around -30 of transcription start
XsHSF7	TATA-box	ATTATA	585	6	+	Brassica napus	core promoter element around -30 of transcription start
XsHSF7	TATA-box	TATAA	586	5	-	Arabidopsis thaliana	core promoter element around -30 of transcription start
XsHSF7	TATA-box	TATA	587	4	+	Arabidopsis thaliana	core promoter element around -30 of transcription start
XsHSF7	TATA-box	TATAAAT	614	7	-	Brassica juncea	core promoter element around -30 of transcription start
XsHSF7	TATA-box	TATAAA	615	6	-	Helianthus annuus	core promoter element around -30 of transcription start
XsHSF7	TATA-box	TATAA	616	5	-	Arabidopsis thaliana	core promoter element around -30 of transcription start
XsHSF7	TATA-box	TATA	617	4	+	Arabidopsis thaliana	core promoter element around -30 of transcription start
XsHSF7	TATA-box	TATAAA	633	6	-	Helianthus annuus	core promoter element around -30 of transcription start
XsHSF7	TATA-box	TATAA	634	5	-	Arabidopsis thaliana	core promoter element around -30 of transcription start
XsHSF7	TATA-box	TATA	635	4	+	Arabidopsis thaliana	core promoter element around -30 of transcription start
XsHSF7	TATA-box	ATATAT	673	6	+	Brassica napus	core promoter element around -30 of transcription start
XsHSF7	TATA-box	TATATA	674	6	+	Arabidopsis thaliana	core promoter element around -30 of transcription start
XsHSF7	TATA-box	TATA	676	4	+	Arabidopsis thaliana	core promoter element around -30 of transcription start
XsHSF7	TATA-box	TATA	778	4	+	Arabidopsis thaliana	core promoter element around -30 of transcription start
XsHSF7	TATA-box	TATATA	820	6	+	Arabidopsis thaliana	core promoter element around -30 of transcription start
XsHSF7	TATA-box	ATATAT	821	6	+	Brassica napus	core promoter element around -30 of transcription start
XsHSF7	TATA-box	TATATA	822	6	+	Arabidopsis thaliana	core promoter element around -30 of transcription start
XsHSF7	TATA-box	ATATAT	823	6	+	Brassica napus	core promoter element around -30 of transcription start
XsHSF7	TATA-box	TATATA	824	6	+	Arabidopsis thaliana	core promoter element around -30 of transcription start
XsHSF7	TATA-box	ATATAT	825	6	+	Brassica napus	core promoter element around -30 of transcription start
XsHSF7	TATA-box	TATATA	826	6	+	Arabidopsis thaliana	core promoter element around -30 of transcription start
XsHSF7	TATA-box	ATATAA	827	6	+	Brassica oleracea	core promoter element around -30 of transcription start
XsHSF7	TATA-box	TATA	828	4	+	Arabidopsis thaliana	core promoter element around -30 of transcription start
XsHSF7	TATA-box	TACATAAA	833	8	+	Oryza sativa	core promoter element around -30 of transcription start
XsHSF7	TATA-box	TATACA	968	6	-	Helianthus annuus	core promoter element around -30 of transcription start
XsHSF7	TATA-box	TATA	970	4	+	Arabidopsis thaliana	core promoter element around -30 of transcription start
XsHSF7	TATA-box	ccTATAAAaa	1016	9	+	Arabidopsis thaliana	core promoter element around -30 of transcription start
XsHSF7	TATA-box	TATA	1018	4	-	Arabidopsis thaliana	core promoter element around -30 of transcription start
XsHSF7	TATA-box	TATTTAAA	1914	8	+	Arabidopsis thaliana	core promoter element around -30 of transcription start
XsHSF7	GARE-motif	TCTGTTG	1530	7	+	Brassica oleracea	gibberellin-responsive element
XsHSF7	P-box	CCTTTTG	1552	7	-	Oryza sativa	gibberellin-responsive element
XsHSF7	Sp1	GGGCGG	1064	6	-	Oryza sativa	light responsive element
XsHSF7	Box 4	ATTAAT	374	6	+	Petroselinum crispum	part of a conserved DNA module involved in light responsiveness
XsHSF7	Box 4	ATTAAT	593	6	+	Petroselinum crispum	part of a conserved DNA module involved in light responsiveness
XsHSF7	Box 4	ATTAAT	624	6	+	Petroselinum crispum	part of a conserved DNA module involved in light responsiveness
XsHSF7	Box 4	ATTAAT	669	6	+	Petroselinum crispum	part of a conserved DNA module involved in light responsiveness
XsHSF7	chs-CMA1a	TTACTTAA	1162	8	-	Daucus carota	part of a light responsive element
XsHSF7	chs-CMA1a	TTACTTAA	1197	8	-	Daucus carota	part of a light responsive element
XsHSF7	Gap-box	CAAATGAA(A/G)A	1389	9.5	-	Arabidopsis thaliana	part of a light responsive element
XsHSF7	AE-box	AGAAACAA	69	8	-	Arabidopsis thaliana	part of a module for light response
XsHSF7	AE-box	AGAAACAA	1089	8	+	Arabidopsis thaliana	part of a module for light response
XsHSF7		motif_sequence	511	4	-	organism	short_function
XsHSF7		motif_sequence	1789	4	-	organism	short_function
XsHSF7	ERE	ATTTTAAA	37	8	+	Nicotiana glutinos
XsHSF7	Unnamed__1	CGTGG	545	5	+	Zea mays
XsHSF7	Unnamed__1	CGTGG	762	5	-	Zea mays
XsHSF7	Unnamed__1	CGTGG	1778	5	+	Zea mays
XsHSF7	ABRE3a	TACGTG	543	6	+	Zea mays
XsHSF7	Myb	TAACTG	230	6	-	Arabidopsis thaliana
XsHSF7	ABRE4	CACGTA	543	6	-	Zea mays
XsHSF7	W box	TTGACC	441	6	-	Arabidopsis thaliana
XsHSF7	W box	TTGACC	1414	6	+	Arabidopsis thaliana
XsHSF7	AAGAA-motif	gGTAAAGAAA	806	9	+	Avena sativa
XsHSF7	AAGAA-motif	GAAAGAA	1371	7	-	Avena sativa
XsHSF7	AAGAA-motif	GAAAGAA	1441	7	+	Avena sativa
XsHSF7	MYC	CATTTG	1393	6	+	Arabidopsis thaliana
XsHSF7	Myb-binding site	CAACAG	1531	6	-	Nicotiana tabacum
XsHSF7	Myb-binding site	CAACAG	1823	6	-	Nicotiana tabacum
XsHSF7	as-1	TGACG	765	5	-	Arabidopsis thaliana
XsHSF7	CAAT-box	CAAT	52	4	-	Nicotiana glutinosa
XsHSF7	CAAT-box	CAAT	387	4	+	Nicotiana glutinosa
XsHSF7	CAAT-box	CAAT	434	4	+	Nicotiana glutinosa
XsHSF7	CAAT-box	CAAT	490	4	+	Nicotiana glutinosa
XsHSF7	CAAT-box	CAAT	642	4	+	Nicotiana glutinosa
XsHSF7	CAAT-box	CAAT	723	4	-	Nicotiana glutinosa
XsHSF7	CAAT-box	CAAT	742	4	-	Nicotiana glutinosa
XsHSF7	CAAT-box	CAAT	902	4	+	Nicotiana glutinosa
XsHSF7	CAAT-box	CAAT	936	4	+	Nicotiana glutinosa
XsHSF7	CAAT-box	CAAT	1321	4	+	Nicotiana glutinosa
XsHSF7	CAAT-box	CAAT	1342	4	+	Nicotiana glutinosa
XsHSF7	CAAT-box	CAAT	1485	4	+	Nicotiana glutinosa
XsHSF7	CAAT-box	CAAT	1573	4	+	Nicotiana glutinosa
XsHSF7	CAAT-box	CAAT	1766	4	+	Nicotiana glutinosa
XsHSF7	CAAT-box	CAAT	1800	4	+	Nicotiana glutinosa
XsHSF7	CAAT-box	CAAT	1863	4	-	Nicotiana glutinosa
XsHSF7	CAAT-box	CAAT	1867	4	-	Nicotiana glutinosa
XsHSF7	CAAT-box	CAAT	1873	4	-	Nicotiana glutinosa
XsHSF7	CAAT-box	CAAT	1938	4	-	Nicotiana glutinosa
XsHSF7	CAAT-box	CAAT	1959	4	-	Nicotiana glutinosa
XsHSF7	MYB	CAACCA	898	6	+	Arabidopsis thaliana
XsHSF7	MYB	CAACAG	1531	6	-	Arabidopsis thaliana
XsHSF7	MYB	CAACAG	1823	6	-	Arabidopsis thaliana
XsHSF7	MYB	CAACCA	1827	6	-	Arabidopsis thaliana
XsHSF7	DRE1	ACCGAGA	211	7	+	Zea mays
XsHSF7	Unnamed__4	CTCC	180	4	-	Petroselinum hortense
XsHSF7	Unnamed__4	CTCC	697	4	-	Petroselinum hortense
XsHSF7	Unnamed__4	CTCC	893	4	-	Petroselinum hortense
XsHSF7	Unnamed__4	CTCC	1175	4	+	Petroselinum hortense
XsHSF7	Unnamed__4	CTCC	1244	4	+	Petroselinum hortense
XsHSF7	Unnamed__4	CTCC	1744	4	-	Petroselinum hortense
XsHSF7	Unnamed__4	CTCC	1885	4	-	Petroselinum hortense
XsHSF7	Unnamed__4	CTCC	1892	4	-	Petroselinum hortense
XsHSF7	STRE	AGGGG	218	5	-	Arabidopsis thaliana
XsHSF7	STRE	AGGGG	1851	5	+	Arabidopsis thaliana
XsHSF7	WUN-motif	TTATTACAT	1003	9	-	Nicotiana glutinosa
XsHSF7	WUN-motif	AAATTTCTT	1443	9	-	Nicotiana glutinosa
XsHSF7	WUN-motif	AAATTTCTT	1678	9	-	Nicotiana glutinosa
XsHSF7	CTAG-motif	ACTAGCAGAA	693	9	+	Avena sativa
XsHSF7	AT~TATA-box	TATATA	524	6	+	Arabidopsis thaliana
XsHSF7	AT~TATA-box	TATATA	526	6	+	Arabidopsis thaliana
XsHSF7	AT~TATA-box	TATATA	528	6	+	Arabidopsis thaliana
XsHSF7	AT~TATA-box	TATATA	530	6	+	Arabidopsis thaliana
XsHSF7	AT~TATA-box	TATATA	532	6	+	Arabidopsis thaliana
XsHSF7	AT~TATA-box	TATATA	534	6	+	Arabidopsis thaliana
XsHSF7	AT~TATA-box	TATATA	536	6	+	Arabidopsis thaliana
XsHSF7	AT~TATA-box	TATATA	674	6	+	Arabidopsis thaliana
XsHSF7	AT~TATA-box	TATATA	820	6	+	Arabidopsis thaliana
XsHSF7	AT~TATA-box	TATATA	822	6	+	Arabidopsis thaliana
XsHSF7	AT~TATA-box	TATATA	824	6	+	Arabidopsis thaliana
XsHSF7	AT~TATA-box	TATATA	826	6	+	Arabidopsis thaliana
XsHSF8	TC-rich repeats	ATTCTCTAAC	1654	9	+	Nicotiana tabacum	cis-acting element involved in defense and stress responsiveness
XsHSF8	LTR	CCGAAA	1004	6	+	Hordeum vulgare	cis-acting element involved in low-temperature responsiveness
XsHSF8	LTR	CCGAAA	1665	6	+	Hordeum vulgare	cis-acting element involved in low-temperature responsiveness
XsHSF8	ABRE	ACGTG	1327	5	-	Arabidopsis thaliana	cis-acting element involved in the abscisic acid responsiveness
XsHSF8	ARE	AAACCA	1251	6	+	Zea mays	cis-acting regulatory element essential for the anaerobic induction
XsHSF8	G-box	CACGAC	1190	6	-	Zea mays	cis-acting regulatory element involved in light responsiveness
XsHSF8	G-box	TACGTG	1327	6	-	Arabidopsis thaliana	cis-acting regulatory element involved in light responsiveness
XsHSF8	CAAT-box	CAAAT	225	5	-	Pisum sativum	common cis-acting element in promoter and enhancer regions
XsHSF8	CAAT-box	CCAAT	246	5	+	Arabidopsis thaliana	common cis-acting element in promoter and enhancer regions
XsHSF8	CAAT-box	CAAAT	288	5	+	Pisum sativum	common cis-acting element in promoter and enhancer regions
XsHSF8	CAAT-box	CCAAT	415	5	-	Arabidopsis thaliana	common cis-acting element in promoter and enhancer regions
XsHSF8	CAAT-box	CCAAT	511	5	+	Arabidopsis thaliana	common cis-acting element in promoter and enhancer regions
XsHSF8	CAAT-box	CCAAT	749	5	+	Arabidopsis thaliana	common cis-acting element in promoter and enhancer regions
XsHSF8	CAAT-box	CAAAT	810	5	+	Pisum sativum	common cis-acting element in promoter and enhancer regions
XsHSF8	CAAT-box	CCAAT	929	5	-	Arabidopsis thaliana	common cis-acting element in promoter and enhancer regions
XsHSF8	CAAT-box	CAAAT	998	5	+	Pisum sativum	common cis-acting element in promoter and enhancer regions
XsHSF8	CAAT-box	CCAAT	1011	5	-	Arabidopsis thaliana	common cis-acting element in promoter and enhancer regions
XsHSF8	CAAT-box	CCAAT	1017	5	+	Arabidopsis thaliana	common cis-acting element in promoter and enhancer regions
XsHSF8	CAAT-box	CAAAT	1040	5	+	Pisum sativum	common cis-acting element in promoter and enhancer regions
XsHSF8	CAAT-box	CAAAT	1067	5	+	Pisum sativum	common cis-acting element in promoter and enhancer regions
XsHSF8	CAAT-box	CAAAT	1342	5	+	Pisum sativum	common cis-acting element in promoter and enhancer regions
XsHSF8	CAAT-box	CAAAT	1421	5	+	Pisum sativum	common cis-acting element in promoter and enhancer regions
XsHSF8	CAAT-box	CAAAT	1472	5	-	Pisum sativum	common cis-acting element in promoter and enhancer regions
XsHSF8	CAAT-box	CAAAT	1603	5	-	Pisum sativum	common cis-acting element in promoter and enhancer regions
XsHSF8	CAAT-box	CCAAT	1728	5	+	Arabidopsis thaliana	common cis-acting element in promoter and enhancer regions
XsHSF8	CAAT-box	CAAAT	1827	5	+	Pisum sativum	common cis-acting element in promoter and enhancer regions
XsHSF8	TATA-box	ccTATAAAaa	34	9	+	Arabidopsis thaliana	core promoter element around -30 of transcription start
XsHSF8	TATA-box	TAAAGATT	44	8	+	Arabidopsis thaliana	core promoter element around -30 of transcription start
XsHSF8	TATA-box	ATTATA	49	6	+	Brassica napus	core promoter element around -30 of transcription start
XsHSF8	TATA-box	TATAA	50	5	-	Arabidopsis thaliana	core promoter element around -30 of transcription start
XsHSF8	TATA-box	TATA	51	4	+	Arabidopsis thaliana	core promoter element around -30 of transcription start
XsHSF8	TATA-box	TATAAAA	65	7	-	Pisum sativum	core promoter element around -30 of transcription start
XsHSF8	TATA-box	TATAAA	66	6	-	Helianthus annuus	core promoter element around -30 of transcription start
XsHSF8	TATA-box	TATAA	67	5	-	Arabidopsis thaliana	core promoter element around -30 of transcription start
XsHSF8	TATA-box	TATA	68	4	+	Arabidopsis thaliana	core promoter element around -30 of transcription start
XsHSF8	TATA-box	ATTATA	140	6	+	Brassica napus	core promoter element around -30 of transcription start
XsHSF8	TATA-box	TATAA	141	5	-	Arabidopsis thaliana	core promoter element around -30 of transcription start
XsHSF8	TATA-box	TATA	142	4	+	Arabidopsis thaliana	core promoter element around -30 of transcription start
XsHSF8	TATA-box	TATATA	308	6	+	Arabidopsis thaliana	core promoter element around -30 of transcription start
XsHSF8	TATA-box	ATATAT	309	6	+	Brassica napus	core promoter element around -30 of transcription start
XsHSF8	TATA-box	TATATA	310	6	+	Arabidopsis thaliana	core promoter element around -30 of transcription start
XsHSF8	TATA-box	ATATAT	311	6	+	Brassica napus	core promoter element around -30 of transcription start
XsHSF8	TATA-box	TATATA	312	6	+	Arabidopsis thaliana	core promoter element around -30 of transcription start
XsHSF8	TATA-box	ATATAT	313	6	+	Brassica napus	core promoter element around -30 of transcription start
XsHSF8	TATA-box	TATATA	314	6	+	Arabidopsis thaliana	core promoter element around -30 of transcription start
XsHSF8	TATA-box	ATATAT	315	6	+	Brassica napus	core promoter element around -30 of transcription start
XsHSF8	TATA-box	TATA	316	4	+	Arabidopsis thaliana	core promoter element around -30 of transcription start
XsHSF8	TATA-box	TATA	430	4	+	Arabidopsis thaliana	core promoter element around -30 of transcription start
XsHSF8	TATA-box	ATATAA	514	6	+	Brassica oleracea	core promoter element around -30 of transcription start
XsHSF8	TATA-box	TATA	515	4	+	Arabidopsis thaliana	core promoter element around -30 of transcription start
XsHSF8	TATA-box	TAAAGATT	518	8	-	Arabidopsis thaliana	core promoter element around -30 of transcription start
XsHSF8	TATA-box	ATTATA	830	6	+	Brassica napus	core promoter element around -30 of transcription start
XsHSF8	TATA-box	TATAA	831	5	-	Arabidopsis thaliana	core promoter element around -30 of transcription start
XsHSF8	TATA-box	TATA	832	4	+	Arabidopsis thaliana	core promoter element around -30 of transcription start
XsHSF8	TATA-box	TATAA	849	5	-	Arabidopsis thaliana	core promoter element around -30 of transcription start
XsHSF8	TATA-box	TATA	850	4	+	Arabidopsis thaliana	core promoter element around -30 of transcription start
XsHSF8	TATA-box	ATATAA	1020	6	+	Brassica oleracea	core promoter element around -30 of transcription start
XsHSF8	TATA-box	TATA	1021	4	-	Arabidopsis thaliana	core promoter element around -30 of transcription start
XsHSF8	TATA-box	TATA	1034	4	-	Arabidopsis thaliana	core promoter element around -30 of transcription start
XsHSF8	TATA-box	TATAA	1050	5	-	Arabidopsis thaliana	core promoter element around -30 of transcription start
XsHSF8	TATA-box	TATA	1051	4	-	Arabidopsis thaliana	core promoter element around -30 of transcription start
XsHSF8	TATA-box	TATA	1257	4	-	Arabidopsis thaliana	core promoter element around -30 of transcription start
XsHSF8	TATA-box	TATACA	1267	6	-	Helianthus annuus	core promoter element around -30 of transcription start
XsHSF8	TATA-box	TATA	1269	4	-	Arabidopsis thaliana	core promoter element around -30 of transcription start
XsHSF8	TATA-box	ATTATA	1280	6	+	Brassica napus	core promoter element around -30 of transcription start
XsHSF8	TATA-box	TATAA	1281	5	-	Arabidopsis thaliana	core promoter element around -30 of transcription start
XsHSF8	TATA-box	TATA	1282	4	-	Arabidopsis thaliana	core promoter element around -30 of transcription start
XsHSF8	TATA-box	TATATA	1310	6	-	Arabidopsis thaliana	core promoter element around -30 of transcription start
XsHSF8	TATA-box	ATATAA	1311	6	+	Brassica oleracea	core promoter element around -30 of transcription start
XsHSF8	TATA-box	TATA	1312	4	-	Arabidopsis thaliana	core promoter element around -30 of transcription start
XsHSF8	TATA-box	TATATAA	1320	7	-	Arabidopsis thaliana	core promoter element around -30 of transcription start
XsHSF8	TATA-box	TATATA	1321	6	-	Arabidopsis thaliana	core promoter element around -30 of transcription start
XsHSF8	TATA-box	TATA	1323	4	-	Arabidopsis thaliana	core promoter element around -30 of transcription start
XsHSF8	TATA-box	TATA	1331	4	-	Arabidopsis thaliana	core promoter element around -30 of transcription start
XsHSF8	TATA-box	TACATAAA	1346	8	-	Oryza sativa	core promoter element around -30 of transcription start
XsHSF8	TATA-box	TATAAATA	1352	8	-	Daucus carota	core promoter element around -30 of transcription start
XsHSF8	TATA-box	TATAAAT	1353	7	-	Brassica juncea	core promoter element around -30 of transcription start
XsHSF8	TATA-box	TATAAA	1354	6	-	Helianthus annuus	core promoter element around -30 of transcription start
XsHSF8	TATA-box	TATAA	1355	5	-	Arabidopsis thaliana	core promoter element around -30 of transcription start
XsHSF8	TATA-box	TATA	1356	4	-	Arabidopsis thaliana	core promoter element around -30 of transcription start
XsHSF8	TATA-box	TATATA	1386	6	-	Arabidopsis thaliana	core promoter element around -30 of transcription start
XsHSF8	TATA-box	ATATAT	1387	6	-	Brassica napus	core promoter element around -30 of transcription start
XsHSF8	TATA-box	TATATA	1388	6	-	Arabidopsis thaliana	core promoter element around -30 of transcription start
XsHSF8	TATA-box	ATATAT	1389	6	-	Brassica napus	core promoter element around -30 of transcription start
XsHSF8	TATA-box	TATATA	1390	6	-	Arabidopsis thaliana	core promoter element around -30 of transcription start
XsHSF8	TATA-box	ATATAT	1391	6	-	Brassica napus	core promoter element around -30 of transcription start
XsHSF8	TATA-box	TATATA	1392	6	-	Arabidopsis thaliana	core promoter element around -30 of transcription start
XsHSF8	TATA-box	ATATAT	1393	6	-	Brassica napus	core promoter element around -30 of transcription start
XsHSF8	TATA-box	TATATA	1394	6	-	Arabidopsis thaliana	core promoter element around -30 of transcription start
XsHSF8	TATA-box	ATATAT	1395	6	-	Brassica napus	core promoter element around -30 of transcription start
XsHSF8	TATA-box	TATATA	1396	6	-	Arabidopsis thaliana	core promoter element around -30 of transcription start
XsHSF8	TATA-box	ATATAT	1397	6	-	Brassica napus	core promoter element around -30 of transcription start
XsHSF8	TATA-box	TATATA	1398	6	-	Arabidopsis thaliana	core promoter element around -30 of transcription start
XsHSF8	TATA-box	ATATAT	1399	6	-	Brassica napus	core promoter element around -30 of transcription start
XsHSF8	TATA-box	TATA	1400	4	-	Arabidopsis thaliana	core promoter element around -30 of transcription start
XsHSF8	TATA-box	TATAAAT	1424	7	-	Brassica juncea	core promoter element around -30 of transcription start
XsHSF8	TATA-box	TATAAA	1425	6	-	Helianthus annuus	core promoter element around -30 of transcription start
XsHSF8	TATA-box	TATAA	1426	5	-	Arabidopsis thaliana	core promoter element around -30 of transcription start
XsHSF8	TATA-box	TATA	1427	4	-	Arabidopsis thaliana	core promoter element around -30 of transcription start
XsHSF8	TATA-box	ATTATA	1493	6	+	Brassica napus	core promoter element around -30 of transcription start
XsHSF8	TATA-box	TATAA	1494	5	-	Arabidopsis thaliana	core promoter element around -30 of transcription start
XsHSF8	TATA-box	TATA	1495	4	-	Arabidopsis thaliana	core promoter element around -30 of transcription start
XsHSF8	TATA-box	ATTATA	1501	6	+	Brassica napus	core promoter element around -30 of transcription start
XsHSF8	TATA-box	TATATAA	1502	7	-	Arabidopsis thaliana	core promoter element around -30 of transcription start
XsHSF8	TATA-box	TATATA	1503	6	-	Arabidopsis thaliana	core promoter element around -30 of transcription start
XsHSF8	TATA-box	ATATAA	1504	6	+	Brassica oleracea	core promoter element around -30 of transcription start
XsHSF8	TATA-box	TATA	1505	4	-	Arabidopsis thaliana	core promoter element around -30 of transcription start
XsHSF8	TATA-box	taTATAAAtc	1510	9	-	Arabidopsis thaliana	core promoter element around -30 of transcription start
XsHSF8	TATA-box	TATAAAT	1511	7	-	Brassica juncea	core promoter element around -30 of transcription start
XsHSF8	TATA-box	TATAAA	1512	6	-	Helianthus annuus	core promoter element around -30 of transcription start
XsHSF8	TATA-box	TATATAA	1513	7	-	Arabidopsis thaliana	core promoter element around -30 of transcription start
XsHSF8	TATA-box	TATATA	1514	6	-	Arabidopsis thaliana	core promoter element around -30 of transcription start
XsHSF8	TATA-box	ATATAA	1515	6	+	Brassica oleracea	core promoter element around -30 of transcription start
XsHSF8	TATA-box	TATA	1516	4	-	Arabidopsis thaliana	core promoter element around -30 of transcription start
XsHSF8	TATA-box	ATATAA	1520	6	+	Brassica oleracea	core promoter element around -30 of transcription start
XsHSF8	TATA-box	TATA	1521	4	-	Arabidopsis thaliana	core promoter element around -30 of transcription start
XsHSF8	TATA-box	TATTTAAA	1543	8	+	Arabidopsis thaliana	core promoter element around -30 of transcription start
XsHSF8	TATA-box	ccTATAAAaa	1735	9	+	Arabidopsis thaliana	core promoter element around -30 of transcription start
XsHSF8	TATA-box	ATATAA	1834	6	+	Brassica oleracea	core promoter element around -30 of transcription start
XsHSF8	TATA-box	TATA	1835	4	-	Arabidopsis thaliana	core promoter element around -30 of transcription start
XsHSF8	TATA-box	ATATAA	1927	6	+	Brassica oleracea	core promoter element around -30 of transcription start
XsHSF8	TATA-box	TATA	1928	4	-	Arabidopsis thaliana	core promoter element around -30 of transcription start
XsHSF8	P-box	CCTTTTG	1803	7	-	Oryza sativa	gibberellin-responsive element
XsHSF8	GT1-motif	GGTTAAT	859	7	-	Avena sativa	light responsive element
XsHSF8	GT1-motif	GGTTAA	860	6	-	Arabidopsis thaliana	light responsive element
XsHSF8	CCAAT-box	CAACGG	1454	6	-	Hordeum vulgare	MYBHv1 binding site
XsHSF8	3-AF3 binding site	CACTATCTAAC	1653	10	+	Pisum sativum	part of a conserved DNA module array (CMA3)
XsHSF8	Box 4	ATTAAT	180	6	+	Petroselinum crispum	part of a conserved DNA module involved in light responsiveness
XsHSF8	Box 4	ATTAAT	835	6	+	Petroselinum crispum	part of a conserved DNA module involved in light responsiveness
XsHSF8	Box 4	ATTAAT	874	6	+	Petroselinum crispum	part of a conserved DNA module involved in light responsiveness
XsHSF8	Box 4	ATTAAT	1830	6	-	Petroselinum crispum	part of a conserved DNA module involved in light responsiveness
XsHSF8	chs-CMA1a	TTACTTAA	1971	8	-	Daucus carota	part of a light responsive element
XsHSF8	GATA-motif	GATAGGA	33	7	-	Arabidopsis thaliana	part of a light responsive element
XsHSF8		motif_sequence	24	4	+	organism	short_function
XsHSF8		motif_sequence	110	4	+	organism	short_function
XsHSF8		motif_sequence	134	4	-	organism	short_function
XsHSF8		motif_sequence	207	4	+	organism	short_function
XsHSF8		motif_sequence	298	4	+	organism	short_function
XsHSF8		motif_sequence	444	4	-	organism	short_function
XsHSF8		motif_sequence	526	4	+	organism	short_function
XsHSF8		motif_sequence	549	4	-	organism	short_function
XsHSF8		motif_sequence	611	4	-	organism	short_function
XsHSF8		motif_sequence	1112	4	+	organism	short_function
XsHSF8		motif_sequence	1136	4	+	organism	short_function
XsHSF8		motif_sequence	1242	4	-	organism	short_function
XsHSF8		motif_sequence	1289	4	+	organism	short_function
XsHSF8		motif_sequence	1682	4	+	organism	short_function
XsHSF8		motif_sequence	1765	4	+	organism	short_function
XsHSF8		motif_sequence	1950	4	-	organism	short_function
XsHSF8	ABRE3a	TACGTG	1327	6	-	Zea mays
XsHSF8	Unnamed__1	CGTGG	1902	5	-	Zea mays
XsHSF8	TATA	TATAAAAT	1505	8	+	Arabidopsis thaliana
XsHSF8	TATA	TATAAAAT	1835	8	+	Arabidopsis thaliana
XsHSF8	ERE	ATTTTAAA	5	8	-	Nicotiana glutinos
XsHSF8	ERE	ATTTTAAA	100	8	-	Nicotiana glutinos
XsHSF8	ERE	ATTTTAAA	591	8	+	Nicotiana glutinos
XsHSF8	MYB recognition site	CCGTTG	1454	6	+	Arabidopsis thaliana
XsHSF8	AAGAA-motif	GAAAGAA	1816	7	+	Avena sativa
XsHSF8	W box	TTGACC	641	6	+	Arabidopsis thaliana
XsHSF8	ABRE4	CACGTA	1327	6	+	Zea mays
XsHSF8	CAAT-box	CAAT	106	4	-	Nicotiana glutinosa
XsHSF8	CAAT-box	CAAT	116	4	-	Nicotiana glutinosa
XsHSF8	CAAT-box	CAAT	125	4	+	Nicotiana glutinosa
XsHSF8	CAAT-box	CAAT	145	4	-	Nicotiana glutinosa
XsHSF8	CAAT-box	CAAT	151	4	-	Nicotiana glutinosa
XsHSF8	CAAT-box	CAAT	247	4	+	Nicotiana glutinosa
XsHSF8	CAAT-box	CAAT	291	4	-	Nicotiana glutinosa
XsHSF8	CAAT-box	CAAT	512	4	+	Nicotiana glutinosa
XsHSF8	CAAT-box	CAAT	534	4	+	Nicotiana glutinosa
XsHSF8	CAAT-box	CAAT	648	4	-	Nicotiana glutinosa
XsHSF8	CAAT-box	CAAT	750	4	+	Nicotiana glutinosa
XsHSF8	CAAT-box	CAAT	759	4	+	Nicotiana glutinosa
XsHSF8	CAAT-box	CAAT	783	4	-	Nicotiana glutinosa
XsHSF8	CAAT-box	CAAT	813	4	-	Nicotiana glutinosa
XsHSF8	CAAT-box	CAAT	869	4	+	Nicotiana glutinosa
XsHSF8	CAAT-box	CAAT	920	4	+	Nicotiana glutinosa
XsHSF8	CAAT-box	CAAT	1018	4	+	Nicotiana glutinosa
XsHSF8	CAAT-box	CAAT	1141	4	+	Nicotiana glutinosa
XsHSF8	CAAT-box	CAAT	1218	4	+	Nicotiana glutinosa
XsHSF8	CAAT-box	CAAT	1224	4	+	Nicotiana glutinosa
XsHSF8	CAAT-box	CAAT	1287	4	+	Nicotiana glutinosa
XsHSF8	CAAT-box	CAAT	1296	4	+	Nicotiana glutinosa
XsHSF8	CAAT-box	CAAT	1445	4	+	Nicotiana glutinosa
XsHSF8	CAAT-box	CAAT	1462	4	-	Nicotiana glutinosa
XsHSF8	CAAT-box	CAAT	1626	4	-	Nicotiana glutinosa
XsHSF8	CAAT-box	CAAT	1633	4	-	Nicotiana glutinosa
XsHSF8	CAAT-box	CAAT	1708	4	+	Nicotiana glutinosa
XsHSF8	CAAT-box	CAAT	1713	4	+	Nicotiana glutinosa
XsHSF8	CAAT-box	CAAT	1729	4	+	Nicotiana glutinosa
XsHSF8	CAAT-box	CAAT	1731	4	-	Nicotiana glutinosa
XsHSF8	CAAT-box	CAAT	1749	4	+	Nicotiana glutinosa
XsHSF8	CAAT-box	CAAT	1775	4	-	Nicotiana glutinosa
XsHSF8	MYB	CAACAG	638	6	-	Arabidopsis thaliana
XsHSF8	Myb-binding site	CAACAG	638	6	-	Nicotiana tabacum
XsHSF8	MYC	CAATTG	1729	6	-	Arabidopsis thaliana
XsHSF8	STRE	AGGGG	864	5	-	Arabidopsis thaliana
XsHSF8	STRE	AGGGG	946	5	-	Arabidopsis thaliana
XsHSF8	AT~TATA-box	TATATA	308	6	+	Arabidopsis thaliana
XsHSF8	AT~TATA-box	TATATA	310	6	+	Arabidopsis thaliana
XsHSF8	AT~TATA-box	TATATA	312	6	+	Arabidopsis thaliana
XsHSF8	AT~TATA-box	TATATA	314	6	+	Arabidopsis thaliana
XsHSF8	AT~TATA-box	TATATA	1310	6	-	Arabidopsis thaliana
XsHSF8	AT~TATA-box	TATATA	1321	6	-	Arabidopsis thaliana
XsHSF8	AT~TATA-box	TATATA	1386	6	-	Arabidopsis thaliana
XsHSF8	AT~TATA-box	TATATA	1388	6	-	Arabidopsis thaliana
XsHSF8	AT~TATA-box	TATATA	1390	6	-	Arabidopsis thaliana
XsHSF8	AT~TATA-box	TATATA	1392	6	-	Arabidopsis thaliana
XsHSF8	AT~TATA-box	TATATA	1394	6	-	Arabidopsis thaliana
XsHSF8	AT~TATA-box	TATATA	1396	6	-	Arabidopsis thaliana
XsHSF8	AT~TATA-box	TATATA	1398	6	-	Arabidopsis thaliana
XsHSF8	AT~TATA-box	TATATA	1503	6	-	Arabidopsis thaliana
XsHSF8	AT~TATA-box	TATATAAA	1512	8	-	Arabidopsis thaliana
XsHSF8	AT~TATA-box	TATATA	1514	6	-	Arabidopsis thaliana
XsHSF8	WRE3	CCACCT	28	6	+	Pisum sativum
XsHSF8	WRE3	CCACCT	1198	6	+	Pisum sativum
XsHSF8	Unnamed__4	CTCC	26	4	+	Petroselinum hortense
XsHSF8	Unnamed__4	CTCC	32	4	+	Petroselinum hortense
XsHSF8	Unnamed__4	CTCC	112	4	+	Petroselinum hortense
XsHSF8	Unnamed__4	CTCC	444	4	-	Petroselinum hortense
XsHSF9	Unnamed__1	GAATTTAATTAA	1532	11	-	Glycine max	60K protein binding site
XsHSF9	TATC-box	TATCCCA	475	7	-	Oryza sativa	cis-acting element involved in gibberellin-responsiveness
XsHSF9	ACE	CTAACGTATT	1071	9	+	Petroselinum crispum	cis-acting element involved in light responsiveness
XsHSF9	ACE	CTAACGTATT	1724	9	-	Petroselinum crispum	cis-acting element involved in light responsiveness
XsHSF9	TCA-element	TCAGAAGAGG	87	9	-	Brassica oleracea	cis-acting element involved in salicylic acid responsiveness
XsHSF9	ABRE	TACGTGTC	1886	8	+	Oryza sativa	cis-acting element involved in the abscisic acid responsiveness
XsHSF9	ABRE	ACGTG	1887	5	+	Arabidopsis thaliana	cis-acting element involved in the abscisic acid responsiveness
XsHSF9	ARE	AAACCA	1503	6	+	Zea mays	cis-acting regulatory element essential for the anaerobic induction
XsHSF9	G-box	TACGTG	1886	6	+	Arabidopsis thaliana	cis-acting regulatory element involved in light responsiveness
XsHSF9	TGACG-motif	TGACG	1177	5	+	Hordeum vulgare	cis-acting regulatory element involved in the MeJA-responsiveness
XsHSF9	CGTCA-motif	CGTCA	1177	5	-	Hordeum vulgare	cis-acting regulatory element involved in the MeJA-responsiveness
XsHSF9	CAAT-box	CCAAT	239	5	-	Arabidopsis thaliana	common cis-acting element in promoter and enhancer regions
XsHSF9	CAAT-box	CAAAT	276	5	+	Pisum sativum	common cis-acting element in promoter and enhancer regions
XsHSF9	CAAT-box	CAAAT	359	5	-	Pisum sativum	common cis-acting element in promoter and enhancer regions
XsHSF9	CAAT-box	CAAAT	481	5	-	Pisum sativum	common cis-acting element in promoter and enhancer regions
XsHSF9	CAAT-box	CAAAT	494	5	+	Pisum sativum	common cis-acting element in promoter and enhancer regions
XsHSF9	CAAT-box	CCAAT	666	5	-	Arabidopsis thaliana	common cis-acting element in promoter and enhancer regions
XsHSF9	CAAT-box	CAAAT	761	5	-	Pisum sativum	common cis-acting element in promoter and enhancer regions
XsHSF9	CAAT-box	CAAAT	834	5	-	Pisum sativum	common cis-acting element in promoter and enhancer regions
XsHSF9	CAAT-box	CCAAT	921	5	+	Arabidopsis thaliana	common cis-acting element in promoter and enhancer regions
XsHSF9	CAAT-box	CCAAT	1168	5	+	Arabidopsis thaliana	common cis-acting element in promoter and enhancer regions
XsHSF9	CAAT-box	CAAAT	1346	5	+	Pisum sativum	common cis-acting element in promoter and enhancer regions
XsHSF9	CAAT-box	CCCAATTT	1385	8	-	Arabidopsis thaliana	common cis-acting element in promoter and enhancer regions
XsHSF9	CAAT-box	CCAAT	1387	5	-	Arabidopsis thaliana	common cis-acting element in promoter and enhancer regions
XsHSF9	CAAT-box	CAAAT	1403	5	-	Pisum sativum	common cis-acting element in promoter and enhancer regions
XsHSF9	CAAT-box	CAAAT	1508	5	-	Pisum sativum	common cis-acting element in promoter and enhancer regions
XsHSF9	CAAT-box	CAAAT	1626	5	-	Pisum sativum	common cis-acting element in promoter and enhancer regions
XsHSF9	CAAT-box	CAAAT	1667	5	-	Pisum sativum	common cis-acting element in promoter and enhancer regions
XsHSF9	CAAT-box	CAAAT	1916	5	-	Pisum sativum	common cis-acting element in promoter and enhancer regions
XsHSF9	CAAT-box	CAAAT	1934	5	+	Pisum sativum	common cis-acting element in promoter and enhancer regions
XsHSF9	CAAT-box	CAAAT	1978	5	+	Pisum sativum	common cis-acting element in promoter and enhancer regions
XsHSF9	CAAT-box	CAAAT	1989	5	+	Pisum sativum	common cis-acting element in promoter and enhancer regions
XsHSF9	TATA-box	ATTATA	10	6	+	Brassica napus	core promoter element around -30 of transcription start
XsHSF9	TATA-box	TATAA	11	5	-	Arabidopsis thaliana	core promoter element around -30 of transcription start
XsHSF9	TATA-box	TATA	12	4	+	Arabidopsis thaliana	core promoter element around -30 of transcription start
XsHSF9	TATA-box	TATAAAA	305	7	-	Pisum sativum	core promoter element around -30 of transcription start
XsHSF9	TATA-box	TATAAA	306	6	-	Helianthus annuus	core promoter element around -30 of transcription start
XsHSF9	TATA-box	TATAA	307	5	-	Arabidopsis thaliana	core promoter element around -30 of transcription start
XsHSF9	TATA-box	TATA	308	4	+	Arabidopsis thaliana	core promoter element around -30 of transcription start
XsHSF9	TATA-box	TATAAAT	653	7	-	Brassica juncea	core promoter element around -30 of transcription start
XsHSF9	TATA-box	TATAAA	654	6	-	Helianthus annuus	core promoter element around -30 of transcription start
XsHSF9	TATA-box	TATAA	655	5	-	Arabidopsis thaliana	core promoter element around -30 of transcription start
XsHSF9	TATA-box	TATA	656	4	+	Arabidopsis thaliana	core promoter element around -30 of transcription start
XsHSF9	TATA-box	TACATAAA	753	8	-	Oryza sativa	core promoter element around -30 of transcription start
XsHSF9	TATA-box	taTATAAAtc	782	9	-	Arabidopsis thaliana	core promoter element around -30 of transcription start
XsHSF9	TATA-box	TATAAAT	783	7	-	Brassica juncea	core promoter element around -30 of transcription start
XsHSF9	TATA-box	TATAAA	784	6	-	Helianthus annuus	core promoter element around -30 of transcription start
XsHSF9	TATA-box	TATAA	785	5	-	Arabidopsis thaliana	core promoter element around -30 of transcription start
XsHSF9	TATA-box	TATA	786	4	+	Arabidopsis thaliana	core promoter element around -30 of transcription start
XsHSF9	TATA-box	TATAAAA	898	7	-	Pisum sativum	core promoter element around -30 of transcription start
XsHSF9	TATA-box	TATAAA	899	6	-	Helianthus annuus	core promoter element around -30 of transcription start
XsHSF9	TATA-box	TATAA	900	5	-	Arabidopsis thaliana	core promoter element around -30 of transcription start
XsHSF9	TATA-box	TATA	901	4	+	Arabidopsis thaliana	core promoter element around -30 of transcription start
XsHSF9	TATA-box	TATA	925	4	+	Arabidopsis thaliana	core promoter element around -30 of transcription start
XsHSF9	TATA-box	TATAAATA	934	8	-	Daucus carota	core promoter element around -30 of transcription start
XsHSF9	TATA-box	TATAAAT	935	7	-	Brassica juncea	core promoter element around -30 of transcription start
XsHSF9	TATA-box	TATAAA	936	6	-	Helianthus annuus	core promoter element around -30 of transcription start
XsHSF9	TATA-box	TATAA	937	5	-	Arabidopsis thaliana	core promoter element around -30 of transcription start
XsHSF9	TATA-box	TATA	938	4	+	Arabidopsis thaliana	core promoter element around -30 of transcription start
XsHSF9	TATA-box	ATATAA	1031	6	+	Brassica oleracea	core promoter element around -30 of transcription start
XsHSF9	TATA-box	TATA	1032	4	-	Arabidopsis thaliana	core promoter element around -30 of transcription start
XsHSF9	TATA-box	TACAAAA	1080	7	+	Oryza sativa	core promoter element around -30 of transcription start
XsHSF9	TATA-box	ccTATAAAaa	1278	9	+	Arabidopsis thaliana	core promoter element around -30 of transcription start
XsHSF9	TATA-box	ATTATA	1363	6	+	Brassica napus	core promoter element around -30 of transcription start
XsHSF9	TATA-box	TATATAA	1364	7	-	Arabidopsis thaliana	core promoter element around -30 of transcription start
XsHSF9	TATA-box	TATATA	1365	6	-	Arabidopsis thaliana	core promoter element around -30 of transcription start
XsHSF9	TATA-box	ATATAT	1366	6	-	Brassica napus	core promoter element around -30 of transcription start
XsHSF9	TATA-box	TATA	1367	4	-	Arabidopsis thaliana	core promoter element around -30 of transcription start
XsHSF9	TATA-box	ccTATAAAaa	1463	9	+	Arabidopsis thaliana	core promoter element around -30 of transcription start
XsHSF9	TATA-box	ATATAA	1573	6	+	Brassica oleracea	core promoter element around -30 of transcription start
XsHSF9	TATA-box	TATA	1574	4	-	Arabidopsis thaliana	core promoter element around -30 of transcription start
XsHSF9	TATA-box	TATAAAA	1587	7	-	Pisum sativum	core promoter element around -30 of transcription start
XsHSF9	TATA-box	TATAAA	1588	6	-	Helianthus annuus	core promoter element around -30 of transcription start
XsHSF9	TATA-box	TATATAA	1589	7	-	Arabidopsis thaliana	core promoter element around -30 of transcription start
XsHSF9	TATA-box	TATATA	1590	6	-	Arabidopsis thaliana	core promoter element around -30 of transcription start
XsHSF9	TATA-box	ATATAA	1591	6	+	Brassica oleracea	core promoter element around -30 of transcription start
XsHSF9	TATA-box	TATA	1592	4	-	Arabidopsis thaliana	core promoter element around -30 of transcription start
XsHSF9	TATA-box	ATATAT	1694	6	-	Brassica napus	core promoter element around -30 of transcription start
XsHSF9	TATA-box	TATATA	1695	6	-	Arabidopsis thaliana	core promoter element around -30 of transcription start
XsHSF9	TATA-box	TATA	1697	4	-	Arabidopsis thaliana	core promoter element around -30 of transcription start
XsHSF9	TATA-box	taTATAAAtc	1773	9	-	Arabidopsis thaliana	core promoter element around -30 of transcription start
XsHSF9	TATA-box	TATAAAA	1774	7	-	Pisum sativum	core promoter element around -30 of transcription start
XsHSF9	TATA-box	TATAAA	1775	6	-	Helianthus annuus	core promoter element around -30 of transcription start
XsHSF9	TATA-box	TATATAA	1776	7	-	Arabidopsis thaliana	core promoter element around -30 of transcription start
XsHSF9	TATA-box	TATATA	1777	6	-	Arabidopsis thaliana	core promoter element around -30 of transcription start
XsHSF9	TATA-box	ATATAA	1778	6	+	Brassica oleracea	core promoter element around -30 of transcription start
XsHSF9	TATA-box	TATA	1779	4	-	Arabidopsis thaliana	core promoter element around -30 of transcription start
XsHSF9	TATA-box	ATTATA	1865	6	+	Brassica napus	core promoter element around -30 of transcription start
XsHSF9	TATA-box	TATATAA	1866	7	-	Arabidopsis thaliana	core promoter element around -30 of transcription start
XsHSF9	TATA-box	TATATA	1867	6	-	Arabidopsis thaliana	core promoter element around -30 of transcription start
XsHSF9	TATA-box	ATATAA	1868	6	+	Brassica oleracea	core promoter element around -30 of transcription start
XsHSF9	TATA-box	TATA	1869	4	-	Arabidopsis thaliana	core promoter element around -30 of transcription start
XsHSF9	TATA-box	TACAAAA	1955	7	-	Oryza sativa	core promoter element around -30 of transcription start
XsHSF9	TATA-box	TATACA	1958	6	-	Helianthus annuus	core promoter element around -30 of transcription start
XsHSF9	TATA-box	TATA	1960	4	-	Arabidopsis thaliana	core promoter element around -30 of transcription start
XsHSF9	TATA-box	TATA	1968	4	-	Arabidopsis thaliana	core promoter element around -30 of transcription start
XsHSF9	P-box	CCTTTTG	1160	7	+	Oryza sativa	gibberellin-responsive element
XsHSF9	GARE-motif	TCTGTTG	1760	7	-	Brassica oleracea	gibberellin-responsive element
XsHSF9	MBS	CAACTG	603	6	+	Arabidopsis thaliana	MYB binding site involved in drought-inducibility
XsHSF9	MRE	AACCTAA	1735	7	+	Petroselinum crispum	MYB binding site involved in light responsiveness
XsHSF9	MRE	AACCTAA	1950	7	-	Petroselinum crispum	MYB binding site involved in light responsiveness
XsHSF9	CCAAT-box	CAACGG	1046	6	+	Hordeum vulgare	MYBHv1 binding site
XsHSF9	Box 4	ATTAAT	1478	6	-	Petroselinum crispum	part of a conserved DNA module involved in light responsiveness
XsHSF9	Box 4	ATTAAT	1561	6	-	Petroselinum crispum	part of a conserved DNA module involved in light responsiveness
XsHSF9	TCT-motif	TCTTAC	108	6	+	Arabidopsis thaliana	part of a light responsive element
XsHSF9	TCT-motif	TCTTAC	824	6	-	Arabidopsis thaliana	part of a light responsive element
XsHSF9	TCCC-motif	TCTCCCT	201	7	+	Spinacia oleracea	part of a light responsive element
XsHSF9	LAMP-element	CTTTATCA	671	8	+	Pisum sativum	part of a light responsive element
XsHSF9		motif_sequence	41	4	-	organism	short_function
XsHSF9		motif_sequence	88	4	+	organism	short_function
XsHSF9		motif_sequence	104	4	+	organism	short_function
XsHSF9		motif_sequence	148	4	-	organism	short_function
XsHSF9		motif_sequence	168	4	+	organism	short_function
XsHSF9		motif_sequence	637	4	-	organism	short_function
XsHSF9		motif_sequence	804	4	+	organism	short_function
XsHSF9		motif_sequence	817	4	-	organism	short_function
XsHSF9		motif_sequence	916	4	+	organism	short_function
XsHSF9		motif_sequence	1201	4	-	organism	short_function
XsHSF9		motif_sequence	1829	4	+	organism	short_function
XsHSF9	W box	TTGACC	1096	6	+	Arabidopsis thaliana
XsHSF9	W box	TTGACC	1164	6	+	Arabidopsis thaliana
XsHSF9	W box	TTGACC	1181	6	-	Arabidopsis thaliana
XsHSF9	W box	TTGACC	1206	6	+	Arabidopsis thaliana
XsHSF9	Myb	CAACTG	603	6	+	Arabidopsis thaliana
XsHSF9	Myb	TAACTG	1633	6	+	Arabidopsis thaliana
XsHSF9	Myb	TAACTG	1893	6	-	Arabidopsis thaliana
XsHSF9	ABRE4	CACGTA	1886	6	-	Zea mays
XsHSF9	ERE	ATTTTAAA	956	8	-	Nicotiana glutinos
XsHSF9	ERE	ATTTTAAA	1319	8	-	Nicotiana glutinos
XsHSF9	ERE	ATTTTAAA	1376	8	+	Nicotiana glutinos
XsHSF9	ABRE3a	TACGTG	1886	6	+	Zea mays
XsHSF9	MYB recognition site	CCGTTG	1046	6	-	Arabidopsis thaliana
XsHSF9	AT~ABRE	TACGTGTC	1886	8	+	Arabidopsis thaliana
XsHSF9	STRE	AGGGG	1610	5	-	Arabidopsis thaliana
XsHSF9	STRE	AGGGG	1928	5	-	Arabidopsis thaliana
XsHSF9	AT~TATA-box	TATATA	1365	6	-	Arabidopsis thaliana
XsHSF9	AT~TATA-box	TATATAAA	1588	8	-	Arabidopsis thaliana
XsHSF9	AT~TATA-box	TATATA	1590	6	-	Arabidopsis thaliana
XsHSF9	AT~TATA-box	TATATA	1695	6	-	Arabidopsis thaliana
XsHSF9	AT~TATA-box	TATATAAA	1775	8	-	Arabidopsis thaliana
XsHSF9	AT~TATA-box	TATATA	1777	6	-	Arabidopsis thaliana
XsHSF9	AT~TATA-box	TATATA	1867	6	-	Arabidopsis thaliana
XsHSF9	Unnamed__4	CTCC	80	4	+	Petroselinum hortense
XsHSF9	Unnamed__4	CTCC	202	4	+	Petroselinum hortense
XsHSF9	Unnamed__4	CTCC	267	4	+	Petroselinum hortense
XsHSF9	Unnamed__4	CTCC	364	4	-	Petroselinum hortense
XsHSF9	Unnamed__4	CTCC	517	4	+	Petroselinum hortense
XsHSF9	Unnamed__4	CTCC	548	4	+	Petroselinum hortense
XsHSF9	Unnamed__4	CTCC	645	4	-	Petroselinum hortense
XsHSF9	Unnamed__4	CTCC	1848	4	-	Petroselinum hortense
XsHSF9	Unnamed__4	CTCC	1931	4	+	Petroselinum hortense
XsHSF9	WRE3	CCACCT	1803	6	-	Pisum sativum
XsHSF9	MYB	CAACAG	339	6	-	Arabidopsis thaliana
XsHSF9	MYB	CAACCA	677	6	+	Arabidopsis thaliana
XsHSF9	MYB	CAACAG	1636	6	-	Arabidopsis thaliana
XsHSF9	MYB	CAACAG	1760	6	+	Arabidopsis thaliana
XsHSF9	CAAT-box	CAAT	8	4	+	Nicotiana glutinosa
XsHSF9	CAAT-box	CAAT	96	4	-	Nicotiana glutinosa
XsHSF9	CAAT-box	CAAT	133	4	-	Nicotiana glutinosa
XsHSF9	CAAT-box	CAAT	406	4	-	Nicotiana glutinosa
XsHSF9	CAAT-box	CAAT	412	4	-	Nicotiana glutinosa
XsHSF9	CAAT-box	CAAT	487	4	-	Nicotiana glutinosa
XsHSF9	CAAT-box	CAAT	497	4	-	Nicotiana glutinosa
XsHSF9	CAAT-box	CAAT	821	4	-	Nicotiana glutinosa
XsHSF9	CAAT-box	CAAT	842	4	+	Nicotiana glutinosa
XsHSF9	CAAT-box	CAAT	844	4	-	Nicotiana glutinosa
XsHSF9	CAAT-box	CAAT	922	4	+	Nicotiana glutinosa
XsHSF9	CAAT-box	CAAT	1053	4	+	Nicotiana glutinosa
XsHSF9	CAAT-box	CAAT	1151	4	+	Nicotiana glutinosa
XsHSF9	CAAT-box	CAAT	1169	4	+	Nicotiana glutinosa
XsHSF9	CAAT-box	CAAT	1205	4	-	Nicotiana glutinosa
XsHSF9	CAAT-box	CAAT	1239	4	-	Nicotiana glutinosa
XsHSF9	CAAT-box	CAAT	1423	4	-	Nicotiana glutinosa
XsHSF9	CAAT-box	CAAT	1621	4	-	Nicotiana glutinosa
XsHSF9	CAAT-box	CAAT	1659	4	-	Nicotiana glutinosa
XsHSF9	Myb-binding site	CAACAG	339	6	-	Nicotiana tabacum
XsHSF9	Myb-binding site	CAACAG	1636	6	-	Nicotiana tabacum
XsHSF9	Myb-binding site	CAACAG	1760	6	+	Nicotiana tabacum
XsHSF9	as-1	TGACG	1177	5	+	Arabidopsis thaliana
XsHSF9	MYC	CAATTG	842	6	+	Arabidopsis thaliana
XsHSF9	MYC	CATTTG	1507	6	+	Arabidopsis thaliana
XsHSF9	MYC	CATTTG	1915	6	+	Arabidopsis thaliana
XsHSF10	TC-rich repeats	GTTTTCTTAC	495	9	+	Nicotiana tabacum	cis-acting element involved in defense and stress responsiveness
XsHSF10	TC-rich repeats	ATTCTCTAAC	731	9	+	Nicotiana tabacum	cis-acting element involved in defense and stress responsiveness
XsHSF10	TC-rich repeats	GTTTTCTTAC	1590	9	-	Nicotiana tabacum	cis-acting element involved in defense and stress responsiveness
XsHSF10	TATC-box	TATCCCA	1314	7	-	Oryza sativa	cis-acting element involved in gibberellin-responsiveness
XsHSF10	ABRE	ACGTG	371	5	+	Arabidopsis thaliana	cis-acting element involved in the abscisic acid responsiveness
XsHSF10	ABRE	CGTACGTGCA	1621	9	-	Hordeum vulgare	cis-acting element involved in the abscisic acid responsiveness
XsHSF10	ARE	AAACCA	4	6	-	Zea mays	cis-acting regulatory element essential for the anaerobic induction
XsHSF10	ARE	AAACCA	417	6	+	Zea mays	cis-acting regulatory element essential for the anaerobic induction
XsHSF10	ARE	AAACCA	526	6	-	Zea mays	cis-acting regulatory element essential for the anaerobic induction
XsHSF10	ARE	AAACCA	1864	6	-	Zea mays	cis-acting regulatory element essential for the anaerobic induction
XsHSF10	circadian	CAAAGATATC	1219	9	+	Lycopersicon esculentum	cis-acting regulatory element involved in circadian control
XsHSF10	G-box	CACGTC	370	6	-	Zea mays	cis-acting regulatory element involved in light responsiveness
XsHSF10	G-box	GCCACGTGGA	794	9	+	Arabidopsis thaliana	cis-acting regulatory element involved in light responsiveness
XsHSF10	G-box	CACGAC	1627	6	+	Zea mays	cis-acting regulatory element involved in light responsiveness
XsHSF10	TGACG-motif	TGACG	369	5	+	Hordeum vulgare	cis-acting regulatory element involved in the MeJA-responsiveness
XsHSF10	CGTCA-motif	CGTCA	369	5	-	Hordeum vulgare	cis-acting regulatory element involved in the MeJA-responsiveness
XsHSF10	CAT-box	GCCACT	794	6	+	Arabidopsis thaliana	cis-acting regulatory element related to meristem expression
XsHSF10	CAT-box	GCCACT	1047	6	-	Arabidopsis thaliana	cis-acting regulatory element related to meristem expression
XsHSF10	CAT-box	GCCACT	1303	6	+	Arabidopsis thaliana	cis-acting regulatory element related to meristem expression
XsHSF10	CAAT-box	CAAAT	39	5	-	Pisum sativum	common cis-acting element in promoter and enhancer regions
XsHSF10	CAAT-box	CAAAT	76	5	-	Pisum sativum	common cis-acting element in promoter and enhancer regions
XsHSF10	CAAT-box	CAAAT	148	5	-	Pisum sativum	common cis-acting element in promoter and enhancer regions
XsHSF10	CAAT-box	CAAAT	165	5	-	Pisum sativum	common cis-acting element in promoter and enhancer regions
XsHSF10	CAAT-box	CAAAT	227	5	+	Pisum sativum	common cis-acting element in promoter and enhancer regions
XsHSF10	CAAT-box	CCAAT	524	5	-	Arabidopsis thaliana	common cis-acting element in promoter and enhancer regions
XsHSF10	CAAT-box	CCAAT	1030	5	-	Arabidopsis thaliana	common cis-acting element in promoter and enhancer regions
XsHSF10	CAAT-box	CCAAT	1243	5	-	Arabidopsis thaliana	common cis-acting element in promoter and enhancer regions
XsHSF10	CAAT-box	CAAAT	1370	5	-	Pisum sativum	common cis-acting element in promoter and enhancer regions
XsHSF10	CAAT-box	CCAAT	1480	5	-	Arabidopsis thaliana	common cis-acting element in promoter and enhancer regions
XsHSF10	CAAT-box	CAAAT	1612	5	+	Pisum sativum	common cis-acting element in promoter and enhancer regions
XsHSF10	CAAT-box	CAAAT	1644	5	-	Pisum sativum	common cis-acting element in promoter and enhancer regions
XsHSF10	CAAT-box	CAAAT	1673	5	+	Pisum sativum	common cis-acting element in promoter and enhancer regions
XsHSF10	CAAT-box	CAAAT	1881	5	-	Pisum sativum	common cis-acting element in promoter and enhancer regions
XsHSF10	TATA-box	TATA	467	4	+	Arabidopsis thaliana	core promoter element around -30 of transcription start
XsHSF10	TATA-box	ATATAA	484	6	+	Brassica oleracea	core promoter element around -30 of transcription start
XsHSF10	TATA-box	TATA	485	4	+	Arabidopsis thaliana	core promoter element around -30 of transcription start
XsHSF10	TATA-box	TACAAAA	529	7	-	Oryza sativa	core promoter element around -30 of transcription start
XsHSF10	TATA-box	ATATAT	569	6	+	Brassica napus	core promoter element around -30 of transcription start
XsHSF10	TATA-box	TATA	570	4	+	Arabidopsis thaliana	core promoter element around -30 of transcription start
XsHSF10	TATA-box	TATA	671	4	+	Arabidopsis thaliana	core promoter element around -30 of transcription start
XsHSF10	TATA-box	TATAAA	681	6	-	Helianthus annuus	core promoter element around -30 of transcription start
XsHSF10	TATA-box	TATAA	682	5	-	Arabidopsis thaliana	core promoter element around -30 of transcription start
XsHSF10	TATA-box	TATA	683	4	+	Arabidopsis thaliana	core promoter element around -30 of transcription start
XsHSF10	TATA-box	TATAA	750	5	-	Arabidopsis thaliana	core promoter element around -30 of transcription start
XsHSF10	TATA-box	TATA	751	4	+	Arabidopsis thaliana	core promoter element around -30 of transcription start
XsHSF10	TATA-box	TATAAAA	875	7	-	Pisum sativum	core promoter element around -30 of transcription start
XsHSF10	TATA-box	TATAAA	876	6	-	Helianthus annuus	core promoter element around -30 of transcription start
XsHSF10	TATA-box	TATAA	877	5	-	Arabidopsis thaliana	core promoter element around -30 of transcription start
XsHSF10	TATA-box	TATA	878	4	+	Arabidopsis thaliana	core promoter element around -30 of transcription start
XsHSF10	TATA-box	ATTATA	892	6	+	Brassica napus	core promoter element around -30 of transcription start
XsHSF10	TATA-box	TATAA	893	5	-	Arabidopsis thaliana	core promoter element around -30 of transcription start
XsHSF10	TATA-box	TATA	894	4	+	Arabidopsis thaliana	core promoter element around -30 of transcription start
XsHSF10	TATA-box	ATATAA	966	6	+	Brassica oleracea	core promoter element around -30 of transcription start
XsHSF10	TATA-box	TATA	967	4	+	Arabidopsis thaliana	core promoter element around -30 of transcription start
XsHSF10	TATA-box	ATATAT	971	6	+	Brassica napus	core promoter element around -30 of transcription start
XsHSF10	TATA-box	TATA	972	4	+	Arabidopsis thaliana	core promoter element around -30 of transcription start
XsHSF10	TATA-box	TATAA	1239	5	-	Arabidopsis thaliana	core promoter element around -30 of transcription start
XsHSF10	TATA-box	TATA	1240	4	-	Arabidopsis thaliana	core promoter element around -30 of transcription start
XsHSF10	TATA-box	taTATAAAtc	1694	9	-	Arabidopsis thaliana	core promoter element around -30 of transcription start
XsHSF10	TATA-box	TATAAAT	1695	7	-	Brassica juncea	core promoter element around -30 of transcription start
XsHSF10	TATA-box	TATAAA	1696	6	-	Helianthus annuus	core promoter element around -30 of transcription start
XsHSF10	TATA-box	TATAA	1697	5	-	Arabidopsis thaliana	core promoter element around -30 of transcription start
XsHSF10	TATA-box	TATA	1698	4	-	Arabidopsis thaliana	core promoter element around -30 of transcription start
XsHSF10	TATA-box	TATA	1734	4	-	Arabidopsis thaliana	core promoter element around -30 of transcription start
XsHSF10	TATA-box	taTATAAAg	1771	9	-	Lycopersicon esculentum	core promoter element around -30 of transcription start
XsHSF10	TATA-box	TATAAA	1772	6	-	Helianthus annuus	core promoter element around -30 of transcription start
XsHSF10	TATA-box	TATATAA	1773	7	-	Arabidopsis thaliana	core promoter element around -30 of transcription start
XsHSF10	TATA-box	TATATA	1774	6	-	Arabidopsis thaliana	core promoter element around -30 of transcription start
XsHSF10	TATA-box	ATATAT	1775	6	-	Brassica napus	core promoter element around -30 of transcription start
XsHSF10	TATA-box	TATA	1776	4	-	Arabidopsis thaliana	core promoter element around -30 of transcription start
XsHSF10	GARE-motif	TCTGTTG	243	7	-	Brassica oleracea	gibberellin-responsive element
XsHSF10	P-box	CCTTTTG	1566	7	-	Oryza sativa	gibberellin-responsive element
XsHSF10	AAAC-motif	CAATCAAAACCT	1472	11	-	Spinacia oleracea	light responsive element
XsHSF10	GT1-motif	GGTTAA	1187	6	+	Arabidopsis thaliana	light responsive element
XsHSF10	MBS	CAACTG	325	6	-	Arabidopsis thaliana	MYB binding site involved in drought-inducibility
XsHSF10	MBS	CAACTG	507	6	-	Arabidopsis thaliana	MYB binding site involved in drought-inducibility
XsHSF10	MBS	CAACTG	647	6	+	Arabidopsis thaliana	MYB binding site involved in drought-inducibility
XsHSF10	MBS	CAACTG	1274	6	-	Arabidopsis thaliana	MYB binding site involved in drought-inducibility
XsHSF10	CCAAT-box	CAACGG	1418	6	-	Hordeum vulgare	MYBHv1 binding site
XsHSF10	Box 4	ATTAAT	275	6	+	Petroselinum crispum	part of a conserved DNA module involved in light responsiveness
XsHSF10	ATC-motif	AGTAATCT	1955	8	-	Spinacia oleracea	part of a conserved DNA module involved in light responsiveness
XsHSF10	LAMP-element	CTTTATCA	559	8	+	Pisum sativum	part of a light responsive element
XsHSF10		motif_sequence	288	4	+	organism	short_function
XsHSF10		motif_sequence	320	4	+	organism	short_function
XsHSF10		motif_sequence	360	4	-	organism	short_function
XsHSF10		motif_sequence	397	4	+	organism	short_function
XsHSF10		motif_sequence	587	4	-	organism	short_function
XsHSF10		motif_sequence	624	4	+	organism	short_function
XsHSF10		motif_sequence	628	4	-	organism	short_function
XsHSF10		motif_sequence	686	4	+	organism	short_function
XsHSF10		motif_sequence	763	4	-	organism	short_function
XsHSF10		motif_sequence	802	4	-	organism	short_function
XsHSF10		motif_sequence	899	4	-	organism	short_function
XsHSF10		motif_sequence	1013	4	-	organism	short_function
XsHSF10		motif_sequence	1024	4	+	organism	short_function
XsHSF10		motif_sequence	1088	4	+	organism	short_function
XsHSF10		motif_sequence	1098	4	+	organism	short_function
XsHSF10		motif_sequence	1135	4	-	organism	short_function
XsHSF10		motif_sequence	1145	4	-	organism	short_function
XsHSF10		motif_sequence	1152	4	+	organism	short_function
XsHSF10		motif_sequence	1178	4	-	organism	short_function
XsHSF10		motif_sequence	1331	4	+	organism	short_function
XsHSF10		motif_sequence	1637	4	+	organism	short_function
XsHSF10		motif_sequence	1737	4	+	organism	short_function
XsHSF10		motif_sequence	1983	4	-	organism	short_function
XsHSF10	Unnamed__4	CTCC	139	4	-	Petroselinum hortense
XsHSF10	Unnamed__4	CTCC	170	4	-	Petroselinum hortense
XsHSF10	Unnamed__4	CTCC	1090	4	+	Petroselinum hortense
XsHSF10	Unnamed__4	CTCC	1205	4	-	Petroselinum hortense
XsHSF10	Unnamed__4	CTCC	1739	4	+	Petroselinum hortense
XsHSF10	Unnamed__4	CTCC	1841	4	+	Petroselinum hortense
XsHSF10	Unnamed__4	CTCC	1885	4	-	Petroselinum hortense
XsHSF10	Unnamed__4	CTCC	1888	4	-	Petroselinum hortense
XsHSF10	WRE3	CCACCT	473	6	-	Pisum sativum
XsHSF10	AT~TATA-box	TATATAAA	1772	8	-	Arabidopsis thaliana
XsHSF10	AT~TATA-box	TATATA	1774	6	-	Arabidopsis thaliana
XsHSF10	STRE	AGGGG	1604	5	-	Arabidopsis thaliana
XsHSF10	STRE	AGGGG	1916	5	+	Arabidopsis thaliana
XsHSF10	MYC	CATTTG	164	6	+	Arabidopsis thaliana
XsHSF10	MYC	CAATTG	522	6	+	Arabidopsis thaliana
XsHSF10	MYC	CATGTG	857	6	-	Arabidopsis thaliana
XsHSF10	MYC	CATTTG	1643	6	+	Arabidopsis thaliana
XsHSF10	Myb-binding site	CAACAG	30	6	-	Nicotiana tabacum
XsHSF10	Myb-binding site	CAACAG	243	6	+	Nicotiana tabacum
XsHSF10	as-1	TGACG	369	5	+	Arabidopsis thaliana
XsHSF10	MYB	CAACAG	30	6	-	Arabidopsis thaliana
XsHSF10	MYB	CAACAG	243	6	+	Arabidopsis thaliana
XsHSF10	MYB	CAACCA	600	6	+	Arabidopsis thaliana
XsHSF10	MYB	TAACCA	1186	6	-	Arabidopsis thaliana
XsHSF10	MYB	CAACCA	1376	6	-	Arabidopsis thaliana
XsHSF10	MYB	TAACCA	1762	6	+	Arabidopsis thaliana
XsHSF10	CAAT-box	CAAT	44	4	+	Nicotiana glutinosa
XsHSF10	CAAT-box	CAAT	68	4	-	Nicotiana glutinosa
XsHSF10	CAAT-box	CAAT	115	4	+	Nicotiana glutinosa
XsHSF10	CAAT-box	CAAT	193	4	+	Nicotiana glutinosa
XsHSF10	CAAT-box	CAAT	211	4	-	Nicotiana glutinosa
XsHSF10	CAAT-box	CAAT	232	4	-	Nicotiana glutinosa
XsHSF10	CAAT-box	CAAT	273	4	+	Nicotiana glutinosa
XsHSF10	CAAT-box	CAAT	279	4	-	Nicotiana glutinosa
XsHSF10	CAAT-box	CAAT	367	4	-	Nicotiana glutinosa
XsHSF10	CAAT-box	CAAT	492	4	-	Nicotiana glutinosa
XsHSF10	CAAT-box	CAAT	522	4	+	Nicotiana glutinosa
XsHSF10	CAAT-box	CAAT	579	4	-	Nicotiana glutinosa
XsHSF10	CAAT-box	CAAT	605	4	-	Nicotiana glutinosa
XsHSF10	CAAT-box	CAAT	760	4	-	Nicotiana glutinosa
XsHSF10	CAAT-box	CAAT	769	4	-	Nicotiana glutinosa
XsHSF10	CAAT-box	CAAT	784	4	-	Nicotiana glutinosa
XsHSF10	CAAT-box	CAAT	908	4	+	Nicotiana glutinosa
XsHSF10	CAAT-box	CAAT	964	4	+	Nicotiana glutinosa
XsHSF10	CAAT-box	CAAT	1142	4	-	Nicotiana glutinosa
XsHSF10	CAAT-box	CAAT	1182	4	-	Nicotiana glutinosa
XsHSF10	CAAT-box	CAAT	1351	4	-	Nicotiana glutinosa
XsHSF10	CAAT-box	CAAT	1365	4	+	Nicotiana glutinosa
XsHSF10	CAAT-box	CAAT	1435	4	+	Nicotiana glutinosa
XsHSF10	CAAT-box	CAAT	1445	4	-	Nicotiana glutinosa
XsHSF10	CAAT-box	CAAT	1485	4	+	Nicotiana glutinosa
XsHSF10	CAAT-box	CAAT	1618	4	+	Nicotiana glutinosa
XsHSF10	CAAT-box	CAAT	1706	4	+	Nicotiana glutinosa
XsHSF10	CAAT-box	CAAT	1710	4	-	Nicotiana glutinosa
XsHSF10	CAAT-box	CAAT	1929	4	+	Nicotiana glutinosa
XsHSF10	Myb	TAACTG	285	6	+	Arabidopsis thaliana
XsHSF10	Myb	CAACTG	325	6	-	Arabidopsis thaliana
XsHSF10	Myb	CAACTG	507	6	-	Arabidopsis thaliana
XsHSF10	Myb	CAACTG	647	6	+	Arabidopsis thaliana
XsHSF10	Myb	CAACTG	1274	6	-	Arabidopsis thaliana
XsHSF10	Myb	TAACTG	1803	6	-	Arabidopsis thaliana
XsHSF10	MYB-like sequence	TAACCA	1186	6	-	Arabidopsis thaliana
XsHSF10	MYB-like sequence	TAACCA	1762	6	+	Arabidopsis thaliana
XsHSF10	W box	TTGACC	644	6	-	Arabidopsis thaliana
XsHSF10	W box	TTGACC	1489	6	-	Arabidopsis thaliana
XsHSF10	AAGAA-motif	GAAAGAA	254	7	+	Avena sativa
XsHSF10	AAGAA-motif	GAAAGAA	1590	7	+	Avena sativa
XsHSF10	AAGAA-motif	GAAAGAA	1716	7	-	Avena sativa
XsHSF10	MYB recognition site	CCGTTG	1418	6	+	Arabidopsis thaliana
XsHSF10	TATA	TATAAAAT	878	8	+	Arabidopsis thaliana
XsHSF10	Unnamed__1	CGTGG	1254	5	+	Zea mays
XsHSF10	Unnamed__1	CGTGG	1384	5	-	Zea mays
XsHSF10	Unnamed__1	CGTGG	1550	5	-	Zea mays
XsHSF10	Unnamed__1	CGTGG	1555	5	-	Zea mays
XsHSF11	AT-rich element	ATAGAAATCAA	324	10	+	Glycine max	binding site of AT-rich DNA binding protein (ATBP-1)
XsHSF11	TC-rich repeats	GTTTTCTTAC	1252	9	+	Nicotiana tabacum	cis-acting element involved in defense and stress responsiveness
XsHSF11	LTR	CCGAAA	1971	6	+	Hordeum vulgare	cis-acting element involved in low-temperature responsiveness
XsHSF11	TCA-element	CCATCTTTTT	267	9	+	Nicotiana tabacum	cis-acting element involved in salicylic acid responsiveness
XsHSF11	TCA-element	TCAGAAGAGG	1444	9	+	Brassica oleracea	cis-acting element involved in salicylic acid responsiveness
XsHSF11	TCA-element	CCATCTTTTT	1872	9	-	Nicotiana tabacum	cis-acting element involved in salicylic acid responsiveness
XsHSF11	ABRE	CACGTG	200	6	+	Arabidopsis thaliana	cis-acting element involved in the abscisic acid responsiveness
XsHSF11	ABRE	ACGTG	201	5	+	Arabidopsis thaliana	cis-acting element involved in the abscisic acid responsiveness
XsHSF11	ABRE	GACACGTGGC	1058	9	+	Triticum aestivum	cis-acting element involved in the abscisic acid responsiveness
XsHSF11	ABRE	ACGTG	1061	5	+	Arabidopsis thaliana	cis-acting element involved in the abscisic acid responsiveness
XsHSF11	ABRE	ACGTG	1271	5	+	Arabidopsis thaliana	cis-acting element involved in the abscisic acid responsiveness
XsHSF11	ABRE	CACGTG	1299	6	-	Arabidopsis thaliana	cis-acting element involved in the abscisic acid responsiveness
XsHSF11	ABRE	ACGTG	1300	5	+	Arabidopsis thaliana	cis-acting element involved in the abscisic acid responsiveness
XsHSF11	ABRE	ACGTG	1559	5	+	Arabidopsis thaliana	cis-acting element involved in the abscisic acid responsiveness
XsHSF11	ABRE	GACACGTGGC	1563	9	+	Triticum aestivum	cis-acting element involved in the abscisic acid responsiveness
XsHSF11	ABRE	GCAACGTGTC	1728	9	+	Hordeum vulgare	cis-acting element involved in the abscisic acid responsiveness
XsHSF11	ABRE	ACGTG	1731	5	+	Arabidopsis thaliana	cis-acting element involved in the abscisic acid responsiveness
XsHSF11	ARE	AAACCA	167	6	-	Zea mays	cis-acting regulatory element essential for the anaerobic induction
XsHSF11	ARE	AAACCA	910	6	-	Zea mays	cis-acting regulatory element essential for the anaerobic induction
XsHSF11	G-Box	CACGTG	200	6	+	Pisum sativum	cis-acting regulatory element involved in light responsiveness
XsHSF11	G-Box	CACGTT	1060	6	-	Pisum sativum	cis-acting regulatory element involved in light responsiveness
XsHSF11	G-Box	CACGTG	1299	6	-	Pisum sativum	cis-acting regulatory element involved in light responsiveness
XsHSF11	G-Box	CACGTT	1730	6	-	Pisum sativum	cis-acting regulatory element involved in light responsiveness
XsHSF11	G-box	CACGTG	200	6	+	Arabidopsis thaliana	cis-acting regulatory element involved in light responsiveness
XsHSF11	G-box	tgACACGTGGCA	1057	11	+	Lycopersicon esculentum	cis-acting regulatory element involved in light responsiveness
XsHSF11	G-box	TACGTG	1270	6	+	Arabidopsis thaliana	cis-acting regulatory element involved in light responsiveness
XsHSF11	G-box	CACGTG	1299	6	-	Arabidopsis thaliana	cis-acting regulatory element involved in light responsiveness
XsHSF11	G-box	TACGTG	1558	6	+	Arabidopsis thaliana	cis-acting regulatory element involved in light responsiveness
XsHSF11	CGTCA-motif	CGTCA	210	5	-	Hordeum vulgare	cis-acting regulatory element involved in the MeJA-responsiveness
XsHSF11	CGTCA-motif	CGTCA	1913	5	-	Hordeum vulgare	cis-acting regulatory element involved in the MeJA-responsiveness
XsHSF11	TGACG-motif	TGACG	210	5	+	Hordeum vulgare	cis-acting regulatory element involved in the MeJA-responsiveness
XsHSF11	TGACG-motif	TGACG	1913	5	+	Hordeum vulgare	cis-acting regulatory element involved in the MeJA-responsiveness
XsHSF11	GCN4_motif	TGAGTCA	1419	7	-	Oryza sativa	cis-regulatory element involved in endosperm expression
XsHSF11	CAAT-box	CAAAT	93	5	-	Pisum sativum	common cis-acting element in promoter and enhancer regions
XsHSF11	CAAT-box	CAAAT	164	5	-	Pisum sativum	common cis-acting element in promoter and enhancer regions
XsHSF11	CAAT-box	CCAAT	231	5	+	Arabidopsis thaliana	common cis-acting element in promoter and enhancer regions
XsHSF11	CAAT-box	CAAAT	488	5	-	Pisum sativum	common cis-acting element in promoter and enhancer regions
XsHSF11	CAAT-box	CCAAT	603	5	+	Arabidopsis thaliana	common cis-acting element in promoter and enhancer regions
XsHSF11	CAAT-box	CCAAT	754	5	+	Arabidopsis thaliana	common cis-acting element in promoter and enhancer regions
XsHSF11	CAAT-box	CCAAT	1316	5	-	Arabidopsis thaliana	common cis-acting element in promoter and enhancer regions
XsHSF11	CAAT-box	CAAAT	1402	5	-	Pisum sativum	common cis-acting element in promoter and enhancer regions
XsHSF11	CAAT-box	CAAAT	1434	5	-	Pisum sativum	common cis-acting element in promoter and enhancer regions
XsHSF11	CAAT-box	CAAAT	1455	5	+	Pisum sativum	common cis-acting element in promoter and enhancer regions
XsHSF11	CAAT-box	CAAAT	1602	5	+	Pisum sativum	common cis-acting element in promoter and enhancer regions
XsHSF11	TATA-box	TACAAAA	2	7	-	Oryza sativa	core promoter element around -30 of transcription start
XsHSF11	TATA-box	TATAA	10	5	-	Arabidopsis thaliana	core promoter element around -30 of transcription start
XsHSF11	TATA-box	TATA	11	4	+	Arabidopsis thaliana	core promoter element around -30 of transcription start
XsHSF11	TATA-box	ccTATAAAaa	16	9	+	Arabidopsis thaliana	core promoter element around -30 of transcription start
XsHSF11	TATA-box	TATA	135	4	+	Arabidopsis thaliana	core promoter element around -30 of transcription start
XsHSF11	TATA-box	ATTATA	179	6	+	Brassica napus	core promoter element around -30 of transcription start
XsHSF11	TATA-box	TATAA	180	5	-	Arabidopsis thaliana	core promoter element around -30 of transcription start
XsHSF11	TATA-box	TATA	181	4	+	Arabidopsis thaliana	core promoter element around -30 of transcription start
XsHSF11	TATA-box	ATTATA	190	6	+	Brassica napus	core promoter element around -30 of transcription start
XsHSF11	TATA-box	TATAA	191	5	-	Arabidopsis thaliana	core promoter element around -30 of transcription start
XsHSF11	TATA-box	TATA	192	4	+	Arabidopsis thaliana	core promoter element around -30 of transcription start
XsHSF11	TATA-box	taTATAAAtc	289	9	-	Arabidopsis thaliana	core promoter element around -30 of transcription start
XsHSF11	TATA-box	TATAAAT	290	7	-	Brassica juncea	core promoter element around -30 of transcription start
XsHSF11	TATA-box	TATAAA	291	6	-	Helianthus annuus	core promoter element around -30 of transcription start
XsHSF11	TATA-box	TATATAA	292	7	-	Arabidopsis thaliana	core promoter element around -30 of transcription start
XsHSF11	TATA-box	TATATA	293	6	+	Arabidopsis thaliana	core promoter element around -30 of transcription start
XsHSF11	TATA-box	ATATAT	294	6	+	Brassica napus	core promoter element around -30 of transcription start
XsHSF11	TATA-box	TATATA	295	6	+	Arabidopsis thaliana	core promoter element around -30 of transcription start
XsHSF11	TATA-box	ATATAA	296	6	+	Brassica oleracea	core promoter element around -30 of transcription start
XsHSF11	TATA-box	TATA	297	4	+	Arabidopsis thaliana	core promoter element around -30 of transcription start
XsHSF11	TATA-box	ATATAT	407	6	+	Brassica napus	core promoter element around -30 of transcription start
XsHSF11	TATA-box	TATA	408	4	+	Arabidopsis thaliana	core promoter element around -30 of transcription start
XsHSF11	TATA-box	ATTATA	420	6	+	Brassica napus	core promoter element around -30 of transcription start
XsHSF11	TATA-box	TATAA	421	5	-	Arabidopsis thaliana	core promoter element around -30 of transcription start
XsHSF11	TATA-box	TATA	422	4	+	Arabidopsis thaliana	core promoter element around -30 of transcription start
XsHSF11	TATA-box	TATA	464	4	+	Arabidopsis thaliana	core promoter element around -30 of transcription start
XsHSF11	TATA-box	ccTATAAAaa	646	10	-	Arabidopsis thaliana	core promoter element around -30 of transcription start
XsHSF11	TATA-box	TATAAAA	647	7	-	Pisum sativum	core promoter element around -30 of transcription start
XsHSF11	TATA-box	TATAAA	648	6	-	Helianthus annuus	core promoter element around -30 of transcription start
XsHSF11	TATA-box	TATAA	649	5	-	Arabidopsis thaliana	core promoter element around -30 of transcription start
XsHSF11	TATA-box	TATA	650	4	+	Arabidopsis thaliana	core promoter element around -30 of transcription start
XsHSF11	TATA-box	TATAAA	686	6	-	Helianthus annuus	core promoter element around -30 of transcription start
XsHSF11	TATA-box	TATAA	687	5	-	Arabidopsis thaliana	core promoter element around -30 of transcription start
XsHSF11	TATA-box	TATA	688	4	+	Arabidopsis thaliana	core promoter element around -30 of transcription start
XsHSF11	TATA-box	TATTTAAA	703	8	-	Arabidopsis thaliana	core promoter element around -30 of transcription start
XsHSF11	TATA-box	ATTATA	718	6	+	Brassica napus	core promoter element around -30 of transcription start
XsHSF11	TATA-box	TATAA	719	5	-	Arabidopsis thaliana	core promoter element around -30 of transcription start
XsHSF11	TATA-box	TATA	720	4	+	Arabidopsis thaliana	core promoter element around -30 of transcription start
XsHSF11	TATA-box	TATTTAAA	759	8	-	Arabidopsis thaliana	core promoter element around -30 of transcription start
XsHSF11	TATA-box	TATAAATA	796	8	-	Daucus carota	core promoter element around -30 of transcription start
XsHSF11	TATA-box	TATAAAT	797	7	-	Brassica juncea	core promoter element around -30 of transcription start
XsHSF11	TATA-box	TATAAA	798	6	-	Helianthus annuus	core promoter element around -30 of transcription start
XsHSF11	TATA-box	TATAA	799	5	-	Arabidopsis thaliana	core promoter element around -30 of transcription start
XsHSF11	TATA-box	TATATTTATATTT	800	12	+	Avena sativa	core promoter element around -30 of transcription start
XsHSF11	TATA-box	TATAAATA	802	8	-	Daucus carota	core promoter element around -30 of transcription start
XsHSF11	TATA-box	TATAAAT	803	7	-	Brassica juncea	core promoter element around -30 of transcription start
XsHSF11	TATA-box	TATAAA	804	6	-	Helianthus annuus	core promoter element around -30 of transcription start
XsHSF11	TATA-box	TATAA	805	5	-	Arabidopsis thaliana	core promoter element around -30 of transcription start
XsHSF11	TATA-box	TATA	806	4	+	Arabidopsis thaliana	core promoter element around -30 of transcription start
XsHSF11	TATA-box	TATAA	870	5	-	Arabidopsis thaliana	core promoter element around -30 of transcription start
XsHSF11	TATA-box	TATA	871	4	+	Arabidopsis thaliana	core promoter element around -30 of transcription start
XsHSF11	TATA-box	TATTTAAA	931	8	+	Arabidopsis thaliana	core promoter element around -30 of transcription start
XsHSF11	TATA-box	TATAA	1237	5	-	Arabidopsis thaliana	core promoter element around -30 of transcription start
XsHSF11	TATA-box	TATA	1238	4	-	Arabidopsis thaliana	core promoter element around -30 of transcription start
XsHSF11	TATA-box	ATATAA	1663	6	+	Brassica oleracea	core promoter element around -30 of transcription start
XsHSF11	TATA-box	TATA	1664	4	-	Arabidopsis thaliana	core promoter element around -30 of transcription start
XsHSF11	TATA-box	TACAAAA	1749	7	-	Oryza sativa	core promoter element around -30 of transcription start
XsHSF11	GT1-motif	GGTTAA	750	6	-	Arabidopsis thaliana	light responsive element
XsHSF11	MBS	CAACTG	1186	6	+	Arabidopsis thaliana	MYB binding site involved in drought-inducibility
XsHSF11	Box 4	ATTAAT	778	6	+	Petroselinum crispum	part of a conserved DNA module involved in light responsiveness
XsHSF11	Box 4	ATTAAT	810	6	+	Petroselinum crispum	part of a conserved DNA module involved in light responsiveness
XsHSF11	Box 4	ATTAAT	840	6	+	Petroselinum crispum	part of a conserved DNA module involved in light responsiveness
XsHSF11	LAMP-element	CTTTATCA	1019	8	+	Pisum sativum	part of a light responsive element
XsHSF11		motif_sequence	195	4	+	organism	short_function
XsHSF11		motif_sequence	368	4	+	organism	short_function
XsHSF11		motif_sequence	390	4	+	organism	short_function
XsHSF11		motif_sequence	582	4	+	organism	short_function
XsHSF11		motif_sequence	662	4	-	organism	short_function
XsHSF11		motif_sequence	1231	4	-	organism	short_function
XsHSF11		motif_sequence	1242	4	+	organism	short_function
XsHSF11		motif_sequence	1321	4	+	organism	short_function
XsHSF11		motif_sequence	1447	4	-	organism	short_function
XsHSF11		motif_sequence	1495	4	-	organism	short_function
XsHSF11		motif_sequence	1519	4	-	organism	short_function
XsHSF11		motif_sequence	1655	4	-	organism	short_function
XsHSF11		motif_sequence	1723	4	-	organism	short_function
XsHSF11	Unnamed__1	CGTGG	199	5	-	Zea mays
XsHSF11	Unnamed__1	CGTGG	1062	5	+	Zea mays
XsHSF11	Unnamed__1	CGTGG	1298	5	-	Zea mays
XsHSF11	Unnamed__1	CGTGG	1347	5	+	Zea mays
XsHSF11	ABRE3a	TACGTG	1270	6	+	Zea mays
XsHSF11	ABRE3a	TACGTG	1558	6	+	Zea mays
XsHSF11	ERE	ATTTTAAA	40	8	+	Nicotiana glutinos
XsHSF11	ERE	ATTTTAAA	158	8	-	Nicotiana glutinos
XsHSF11	ERE	ATTTTAAA	710	8	+	Nicotiana glutinos
XsHSF11	ERE	ATTTTAAA	712	8	-	Nicotiana glutinos
XsHSF11	ERE	ATTTTAAA	757	8	+	Nicotiana glutinos
XsHSF11	AAGAA-motif	GAAAGAA	1255	7	-	Avena sativa
XsHSF11	W box	TTGACC	1121	6	+	Arabidopsis thaliana
XsHSF11	W box	TTGACC	1197	6	+	Arabidopsis thaliana
XsHSF11	W box	TTGACC	1452	6	-	Arabidopsis thaliana
XsHSF11	MYB-like sequence	TAACCA	751	6	+	Arabidopsis thaliana
XsHSF11	Myb	TAACTG	741	6	-	Arabidopsis thaliana
XsHSF11	Myb	CAACTG	1186	6	+	Arabidopsis thaliana
XsHSF11	Myb	TAACTG	1234	6	-	Arabidopsis thaliana
XsHSF11	Myb	TAACTG	1550	6	-	Arabidopsis thaliana
XsHSF11	ABRE4	CACGTA	1270	6	-	Zea mays
XsHSF11	ABRE4	CACGTA	1558	6	-	Zea mays
XsHSF11	CAAT-box	CAAT	50	4	-	Nicotiana glutinosa
XsHSF11	CAAT-box	CAAT	62	4	-	Nicotiana glutinosa
XsHSF11	CAAT-box	CAAT	115	4	+	Nicotiana glutinosa
XsHSF11	CAAT-box	CAAT	232	4	+	Nicotiana glutinosa
XsHSF11	CAAT-box	CAAT	238	4	-	Nicotiana glutinosa
XsHSF11	CAAT-box	CAAT	324	4	-	Nicotiana glutinosa
XsHSF11	CAAT-box	CAAT	332	4	+	Nicotiana glutinosa
XsHSF11	CAAT-box	CAAT	418	4	+	Nicotiana glutinosa
XsHSF11	CAAT-box	CAAT	468	4	+	Nicotiana glutinosa
XsHSF11	CAAT-box	CAAT	604	4	+	Nicotiana glutinosa
XsHSF11	CAAT-box	CAAT	682	4	-	Nicotiana glutinosa
XsHSF11	CAAT-box	CAAT	755	4	+	Nicotiana glutinosa
XsHSF11	CAAT-box	CAAT	776	4	+	Nicotiana glutinosa
XsHSF11	CAAT-box	CAAT	1132	4	+	Nicotiana glutinosa
XsHSF11	CAAT-box	CAAT	1194	4	+	Nicotiana glutinosa
XsHSF11	CAAT-box	CAAT	1196	4	-	Nicotiana glutinosa
XsHSF11	CAAT-box	CAAT	1382	4	-	Nicotiana glutinosa
XsHSF11	CAAT-box	CAAT	1442	4	-	Nicotiana glutinosa
XsHSF11	CAAT-box	CAAT	1634	4	-	Nicotiana glutinosa
XsHSF11	CAAT-box	CAAT	1764	4	+	Nicotiana glutinosa
XsHSF11	MYB	TAACCA	751	6	+	Arabidopsis thaliana
XsHSF11	MYB	CAACCA	1349	6	-	Arabidopsis thaliana
XsHSF11	MYB	CAACCA	1539	6	+	Arabidopsis thaliana
XsHSF11	as-1	TGACG	210	5	+	Arabidopsis thaliana
XsHSF11	as-1	TGACG	1913	5	+	Arabidopsis thaliana
XsHSF11	MYC	CAATTG	1194	6	-	Arabidopsis thaliana
XsHSF11	MYC	CATTTG	1433	6	+	Arabidopsis thaliana
XsHSF11	STRE	AGGGG	1593	5	+	Arabidopsis thaliana
XsHSF11	STRE	AGGGG	1638	5	+	Arabidopsis thaliana
XsHSF11	AT~TATA-box	TATATAAA	291	8	-	Arabidopsis thaliana
XsHSF11	AT~TATA-box	TATATA	293	6	+	Arabidopsis thaliana
XsHSF11	AT~TATA-box	TATATA	295	6	+	Arabidopsis thaliana
XsHSF11	WUN-motif	AAATTACT	89	8	-	Nicotiana glutinosa
XsHSF11	Unnamed__4	CTCC	124	4	-	Petroselinum hortense
XsHSF11	Unnamed__4	CTCC	350	4	+	Petroselinum hortense
XsHSF11	Unnamed__4	CTCC	401	4	-	Petroselinum hortense
XsHSF11	Unnamed__4	CTCC	507	4	+	Petroselinum hortense
XsHSF11	Unnamed__4	CTCC	1171	4	-	Petroselinum hortense
XsHSF11	Unnamed__4	CTCC	1599	4	+	Petroselinum hortense
XsHSF11	Unnamed__4	CTCC	1686	4	-	Petroselinum hortense
XsHSF11	Unnamed__4	CTCC	1740	4	+	Petroselinum hortense
XsHSF11	Unnamed__4	CTCC	1865	4	-	Petroselinum hortense
XsHSF11	Unnamed__4	CTCC	1905	4	-	Petroselinum hortense
XsHSF12	ABRE	ACGTG	1724	5	+	Arabidopsis thaliana	cis-acting element involved in the abscisic acid responsiveness
XsHSF12	ARE	AAACCA	588	6	+	Zea mays	cis-acting regulatory element essential for the anaerobic induction
XsHSF12	ARE	AAACCA	1890	6	+	Zea mays	cis-acting regulatory element essential for the anaerobic induction
XsHSF12	G-box	CACGTC	1723	6	-	Zea mays	cis-acting regulatory element involved in light responsiveness
XsHSF12	TGACG-motif	TGACG	1285	5	-	Hordeum vulgare	cis-acting regulatory element involved in the MeJA-responsiveness
XsHSF12	TGACG-motif	TGACG	1722	5	+	Hordeum vulgare	cis-acting regulatory element involved in the MeJA-responsiveness
XsHSF12	TGACG-motif	TGACG	1792	5	-	Hordeum vulgare	cis-acting regulatory element involved in the MeJA-responsiveness
XsHSF12	CGTCA-motif	CGTCA	1285	5	+	Hordeum vulgare	cis-acting regulatory element involved in the MeJA-responsiveness
XsHSF12	CGTCA-motif	CGTCA	1722	5	-	Hordeum vulgare	cis-acting regulatory element involved in the MeJA-responsiveness
XsHSF12	CGTCA-motif	CGTCA	1792	5	+	Hordeum vulgare	cis-acting regulatory element involved in the MeJA-responsiveness
XsHSF12	CAAT-box	CAAAT	59	5	-	Pisum sativum	common cis-acting element in promoter and enhancer regions
XsHSF12	CAAT-box	CCAAT	339	5	-	Arabidopsis thaliana	common cis-acting element in promoter and enhancer regions
XsHSF12	CAAT-box	CAAAT	380	5	+	Pisum sativum	common cis-acting element in promoter and enhancer regions
XsHSF12	CAAT-box	CAAAT	449	5	+	Pisum sativum	common cis-acting element in promoter and enhancer regions
XsHSF12	CAAT-box	CAAAT	497	5	+	Pisum sativum	common cis-acting element in promoter and enhancer regions
XsHSF12	CAAT-box	CCAAT	626	5	-	Arabidopsis thaliana	common cis-acting element in promoter and enhancer regions
XsHSF12	CAAT-box	CAAAT	733	5	-	Pisum sativum	common cis-acting element in promoter and enhancer regions
XsHSF12	CAAT-box	CCAAT	887	5	+	Arabidopsis thaliana	common cis-acting element in promoter and enhancer regions
XsHSF12	CAAT-box	CAAAT	969	5	-	Pisum sativum	common cis-acting element in promoter and enhancer regions
XsHSF12	CAAT-box	CAAAT	1024	5	+	Pisum sativum	common cis-acting element in promoter and enhancer regions
XsHSF12	CAAT-box	CAAAT	1062	5	+	Pisum sativum	common cis-acting element in promoter and enhancer regions
XsHSF12	CAAT-box	CAAAT	1067	5	-	Pisum sativum	common cis-acting element in promoter and enhancer regions
XsHSF12	CAAT-box	CCAAT	1404	5	-	Arabidopsis thaliana	common cis-acting element in promoter and enhancer regions
XsHSF12	CAAT-box	CCAAT	1490	5	+	Arabidopsis thaliana	common cis-acting element in promoter and enhancer regions
XsHSF12	CAAT-box	CAAAT	1508	5	+	Pisum sativum	common cis-acting element in promoter and enhancer regions
XsHSF12	CAAT-box	CCAAT	1647	5	+	Arabidopsis thaliana	common cis-acting element in promoter and enhancer regions
XsHSF12	CAAT-box	CCAAT	1732	5	+	Arabidopsis thaliana	common cis-acting element in promoter and enhancer regions
XsHSF12	CAAT-box	CAAAT	1779	5	+	Pisum sativum	common cis-acting element in promoter and enhancer regions
XsHSF12	TATA-box	ATATAT	8	6	+	Brassica napus	core promoter element around -30 of transcription start
XsHSF12	TATA-box	TATATA	9	6	+	Arabidopsis thaliana	core promoter element around -30 of transcription start
XsHSF12	TATA-box	TATA	11	4	+	Arabidopsis thaliana	core promoter element around -30 of transcription start
XsHSF12	TATA-box	ccTATAAAaa	37	9	-	Arabidopsis thaliana	core promoter element around -30 of transcription start
XsHSF12	TATA-box	TATAAAA	38	7	-	Pisum sativum	core promoter element around -30 of transcription start
XsHSF12	TATA-box	TATAAA	39	6	-	Helianthus annuus	core promoter element around -30 of transcription start
XsHSF12	TATA-box	TATAA	40	5	-	Arabidopsis thaliana	core promoter element around -30 of transcription start
XsHSF12	TATA-box	TATA	41	4	+	Arabidopsis thaliana	core promoter element around -30 of transcription start
XsHSF12	TATA-box	TATAAATA	171	8	-	Daucus carota	core promoter element around -30 of transcription start
XsHSF12	TATA-box	TATAAAT	172	7	-	Brassica juncea	core promoter element around -30 of transcription start
XsHSF12	TATA-box	TATAAA	173	6	-	Helianthus annuus	core promoter element around -30 of transcription start
XsHSF12	TATA-box	TATAA	174	5	-	Arabidopsis thaliana	core promoter element around -30 of transcription start
XsHSF12	TATA-box	TATA	175	4	+	Arabidopsis thaliana	core promoter element around -30 of transcription start
XsHSF12	TATA-box	TATA	272	4	+	Arabidopsis thaliana	core promoter element around -30 of transcription start
XsHSF12	TATA-box	ATTATA	460	6	+	Brassica napus	core promoter element around -30 of transcription start
XsHSF12	TATA-box	TATAA	461	5	-	Arabidopsis thaliana	core promoter element around -30 of transcription start
XsHSF12	TATA-box	TATA	462	4	+	Arabidopsis thaliana	core promoter element around -30 of transcription start
XsHSF12	TATA-box	TATTTAAA	464	8	+	Arabidopsis thaliana	core promoter element around -30 of transcription start
XsHSF12	TATA-box	ATATAA	500	6	+	Brassica oleracea	core promoter element around -30 of transcription start
XsHSF12	TATA-box	TATA	501	4	+	Arabidopsis thaliana	core promoter element around -30 of transcription start
XsHSF12	TATA-box	TATA	531	4	+	Arabidopsis thaliana	core promoter element around -30 of transcription start
XsHSF12	TATA-box	TATAAA	578	6	-	Helianthus annuus	core promoter element around -30 of transcription start
XsHSF12	TATA-box	TATAA	579	5	-	Arabidopsis thaliana	core promoter element around -30 of transcription start
XsHSF12	TATA-box	TATA	580	4	+	Arabidopsis thaliana	core promoter element around -30 of transcription start
XsHSF12	TATA-box	TATA	698	4	+	Arabidopsis thaliana	core promoter element around -30 of transcription start
XsHSF12	TATA-box	TATAAATA	709	8	-	Daucus carota	core promoter element around -30 of transcription start
XsHSF12	TATA-box	TATAAAT	710	7	-	Brassica juncea	core promoter element around -30 of transcription start
XsHSF12	TATA-box	TATAAA	711	6	-	Helianthus annuus	core promoter element around -30 of transcription start
XsHSF12	TATA-box	TATAA	712	5	-	Arabidopsis thaliana	core promoter element around -30 of transcription start
XsHSF12	TATA-box	TATA	713	4	+	Arabidopsis thaliana	core promoter element around -30 of transcription start
XsHSF12	TATA-box	TATAAAA	723	7	-	Pisum sativum	core promoter element around -30 of transcription start
XsHSF12	TATA-box	TATAAA	724	6	-	Helianthus annuus	core promoter element around -30 of transcription start
XsHSF12	TATA-box	TATAA	725	5	-	Arabidopsis thaliana	core promoter element around -30 of transcription start
XsHSF12	TATA-box	TATA	726	4	+	Arabidopsis thaliana	core promoter element around -30 of transcription start
XsHSF12	TATA-box	TACAAAA	753	7	-	Oryza sativa	core promoter element around -30 of transcription start
XsHSF12	TATA-box	TATAAATA	788	8	-	Daucus carota	core promoter element around -30 of transcription start
XsHSF12	TATA-box	TATAAAT	789	7	-	Brassica juncea	core promoter element around -30 of transcription start
XsHSF12	TATA-box	TATAAA	790	6	-	Helianthus annuus	core promoter element around -30 of transcription start
XsHSF12	TATA-box	TATAA	791	5	-	Arabidopsis thaliana	core promoter element around -30 of transcription start
XsHSF12	TATA-box	TATA	792	4	+	Arabidopsis thaliana	core promoter element around -30 of transcription start
XsHSF12	TATA-box	TATAAAA	868	7	-	Pisum sativum	core promoter element around -30 of transcription start
XsHSF12	TATA-box	TATAAA	869	6	-	Helianthus annuus	core promoter element around -30 of transcription start
XsHSF12	TATA-box	TATAA	870	5	-	Arabidopsis thaliana	core promoter element around -30 of transcription start
XsHSF12	TATA-box	TATA	871	4	+	Arabidopsis thaliana	core promoter element around -30 of transcription start
XsHSF12	TATA-box	TATAAAA	910	7	-	Pisum sativum	core promoter element around -30 of transcription start
XsHSF12	TATA-box	TATAAA	911	6	-	Helianthus annuus	core promoter element around -30 of transcription start
XsHSF12	TATA-box	TATAA	912	5	-	Arabidopsis thaliana	core promoter element around -30 of transcription start
XsHSF12	TATA-box	TATA	913	4	+	Arabidopsis thaliana	core promoter element around -30 of transcription start
XsHSF12	TATA-box	TATAAAA	942	7	-	Pisum sativum	core promoter element around -30 of transcription start
XsHSF12	TATA-box	TATAAA	943	6	-	Helianthus annuus	core promoter element around -30 of transcription start
XsHSF12	TATA-box	TATATAA	944	7	-	Arabidopsis thaliana	core promoter element around -30 of transcription start
XsHSF12	TATA-box	TATATA	945	6	+	Arabidopsis thaliana	core promoter element around -30 of transcription start
XsHSF12	TATA-box	ATATAA	946	6	+	Brassica oleracea	core promoter element around -30 of transcription start
XsHSF12	TATA-box	TATA	947	4	+	Arabidopsis thaliana	core promoter element around -30 of transcription start
XsHSF12	TATA-box	TACAAAA	984	7	-	Oryza sativa	core promoter element around -30 of transcription start
XsHSF12	TATA-box	ccTATAAAaa	1080	9	-	Arabidopsis thaliana	core promoter element around -30 of transcription start
XsHSF12	TATA-box	TATAAAA	1081	7	-	Pisum sativum	core promoter element around -30 of transcription start
XsHSF12	TATA-box	TATAAA	1082	6	-	Helianthus annuus	core promoter element around -30 of transcription start
XsHSF12	TATA-box	TATAA	1083	5	-	Arabidopsis thaliana	core promoter element around -30 of transcription start
XsHSF12	TATA-box	TATA	1084	4	-	Arabidopsis thaliana	core promoter element around -30 of transcription start
XsHSF12	TATA-box	TATAAAT	1119	7	-	Brassica juncea	core promoter element around -30 of transcription start
XsHSF12	TATA-box	TATAAA	1120	6	-	Helianthus annuus	core promoter element around -30 of transcription start
XsHSF12	TATA-box	TATAA	1121	5	-	Arabidopsis thaliana	core promoter element around -30 of transcription start
XsHSF12	TATA-box	TATA	1122	4	-	Arabidopsis thaliana	core promoter element around -30 of transcription start
XsHSF12	TATA-box	TATATTTATATTT	1139	12	-	Avena sativa	core promoter element around -30 of transcription start
XsHSF12	TATA-box	ATATAT	1147	6	-	Brassica napus	core promoter element around -30 of transcription start
XsHSF12	TATA-box	TATATA	1148	6	-	Arabidopsis thaliana	core promoter element around -30 of transcription start
XsHSF12	TATA-box	ATATAA	1149	6	+	Brassica oleracea	core promoter element around -30 of transcription start
XsHSF12	TATA-box	TATA	1150	4	-	Arabidopsis thaliana	core promoter element around -30 of transcription start
XsHSF12	TATA-box	TATA	1175	4	-	Arabidopsis thaliana	core promoter element around -30 of transcription start
XsHSF12	TATA-box	TAAAGATT	1266	8	+	Arabidopsis thaliana	core promoter element around -30 of transcription start
XsHSF12	TATA-box	TATAAAA	1328	7	-	Pisum sativum	core promoter element around -30 of transcription start
XsHSF12	TATA-box	TATAAA	1329	6	-	Helianthus annuus	core promoter element around -30 of transcription start
XsHSF12	TATA-box	TATAA	1330	5	-	Arabidopsis thaliana	core promoter element around -30 of transcription start
XsHSF12	TATA-box	TATA	1331	4	-	Arabidopsis thaliana	core promoter element around -30 of transcription start
XsHSF12	TATA-box	TACAAAA	1448	7	-	Oryza sativa	core promoter element around -30 of transcription start
XsHSF12	TATA-box	TATACA	1451	6	-	Helianthus annuus	core promoter element around -30 of transcription start
XsHSF12	TATA-box	TATA	1453	4	-	Arabidopsis thaliana	core promoter element around -30 of transcription start
XsHSF12	TATA-box	ccTATAAAaa	1490	9	+	Arabidopsis thaliana	core promoter element around -30 of transcription start
XsHSF12	TATA-box	TATA	1825	4	-	Arabidopsis thaliana	core promoter element around -30 of transcription start
XsHSF12	TATA-box	TATATAA	1840	7	-	Arabidopsis thaliana	core promoter element around -30 of transcription start
[truncated: 1,680 more rows]
